# Supplementary material for: Cerebrospinal fluid metabolomics reveals predictive biomarkers of nusinersen therapy efficacy in type II and type III spinal muscular atrophy patients
Source: Neurol Sci. 2025 Jun 12;46(10):5145–59. doi: 10.1007/s10072-025-08267-8 (PMC12488785; doi:10.1007/s10072-025-08267-8)
Supplement: Supplementary file 1 — Table S1 Differentially Expressed CSF Metabolites in SMA Types II and III Based on Treatment Efficacy (XLSX 16 kb) [file 10072_2025_8267_MOESM1_ESM.xlsx]

## Sheet: Type Ⅱ effective vs ineffective
Metabolite	Metab ID	AUC	CI
Bufotalin	metab_5850	0.7806	[0.6015, 0.9597]
2-Cyclohexen-1-one	metab_1716	0.8112	[0.6215, 1]
MG(0:0/20:4(5Z,8Z,11Z,13E)-OH(15S)/0:0)	metab_1321	0.6786	[0.4713, 0.8859]
4-Deoxypyridoxine	metab_1710	0.7602	[0.5578, 0.9626]
BUTHIONINE SULFOXIMINE	metab_843	0.6735	[0.4626, 0.8843]
3-Hydroxy-4-aminopyridine sulfate	metab_1551	0.7041	[0.4972, 0.911]
Sebacic acid	metab_782	0.7704	[0.5846, 0.9563]
1-arachidonoyl-2-hydroxy-sn-glycero-3-phosphate	metab_5798	0.8265	[0.6551, 0.9979]
N-Myristoyl Arginine	metab_2810	0.8469	[0.6898, 1]
Cyclohexanecarboxamide	metab_2875	0.7347	[0.5352, 0.9342]
Adenosine	metab_3158	0.7602	[0.5733, 0.9471]
Estetrol	metab_2241	0.8316	[0.6762, 0.9871]
DHAP(18:0)	metab_6433	0.75	[0.5641, 0.9359]
Cetraxate	metab_3037	0.7143	[0.5201, 0.9084]
8-Methoxykynurenate	metab_6796	0.7398	[0.5512, 0.9284]
Terutroban	metab_4258	0.7092	[0.5032, 0.9151]
Isomenthone	metab_2053	0.7245	[0.5197, 0.9293]
5'-Deoxy-5'-fluorouridine	metab_6795	0.7347	[0.5429, 0.9265]
Fenticlor	metab_4724	0.7653	[0.5833, 0.9473]
L-Glutamic gamma-semialdehyde	metab_3407	0.7449	[0.5544, 0.9354]
9H-Purine-9-ol	metab_3050	0.7449	[0.5584, 0.9314]
2-Hydroxystearic acid	metab_6454	0.7296	[0.5375, 0.9217]
Indolylacryloylglycine	metab_2455	0.7551	[0.563, 0.9473]
Semduramicin	metab_2575	0.6633	[0.4393, 0.8872]
Pronetalol	metab_2768	0.801	[0.6303, 0.9718]
Oxamyl	metab_7395	0.7245	[0.5311, 0.9179]
3-Amino-2,3-dihydrobenzoic acid	metab_637	0.7194	[0.5258, 0.9129]
1,2,3-Benzotriazine	metab_7023	0.6837	[0.4678, 0.8996]
Phenol glucuronide	metab_2907	0.7551	[0.5618, 0.9484]
Camptothecin sodium	metab_6931	0.7602	[0.5716, 0.9488]
Trans-p-Feruloyl-beta-D-glucopyranoside	metab_2925	0.75	[0.5561, 0.9439]
3-Aminopyrazin-2-ol	metab_3149	0.7449	[0.5456, 0.9442]
Arg-Thr-Lys-Arg	metab_2763	0.7245	[0.5094, 0.9395]
10-Formyltetrahydrofolate	metab_7471	0.7092	[0.5091, 0.9093]
Emedastine	metab_5627	0.7551	[0.5721, 0.9381]
Miserotoxin	metab_3452	0.7551	[0.5716, 0.9387]
Acrylamide	metab_2335	0.7857	[0.5961, 0.9754]
Harmaline	metab_5561	0.7092	[0.5075, 0.9109]
Butanal	metab_3410	0.7857	[0.6048, 0.9666]
Dihydrocarvone	metab_3211	0.7449	[0.5561, 0.9337]
Phenol sulphate	metab_9340	0.7704	[0.5851, 0.9557]
Xanthosine	metab_5558	0.6888	[0.4791, 0.8985]
Velaresol	metab_2048	0.8265	[0.6496, 1]
Ethotoin	metab_5668	0.7245	[0.53, 0.919]
Imidazoleacetic acid riboside	metab_7918	0.6531	[0.4249, 0.8812]
7,8-diaminopelargonate	metab_570	0.801	[0.6335, 0.9686]
Statine	metab_2893	0.7602	[0.5676, 0.9528]

## Sheet: Type Ⅲ effective vs ineffective
Metabolite	Metab ID	AUC	CI
5-Aminosalicyl-glycine	metab_960	0.9184	[0.7723, 1]
2-(4-Nitrobenzylidene)malononitrile	metab_963	0.9796	[0.923, 1]
S-Nitrosohomocysteine	metab_3445	0.8163	[0.5763, 1]
DG(21:0/0:0/20:5(5Z,8Z,11Z,14Z,16E)-OH(18))	metab_1824	0.8571	[0.5771, 1]
Urea	metab_3446	0.9388	[0.8061, 1]
1,1-Dimethylbiguanide	metab_5306	0.8776	[0.6957, 1]
P-Synephrine	metab_7483	0.7755	[0.5184, 1]
Furanodienone	metab_7004	0.9388	[0.8061, 1]
Alpha-Methyl-DL-tryptophan	metab_2679	0.9184	[0.7487, 1]
N-formylanthranilic acid	metab_4948	0.8571	[0.6455, 1]
Histidylcysteine	metab_6818	0.8571	[0.6545, 1]
(R)-2,3-Dihydroxy-isovalerate	metab_4470	0.898	[0.7206, 1]
3,6,9,12-Tetraoxahexadecan-1-ol	metab_1813	0.7143	[0.4027, 1]
(2S)-2-Amino-3-[(2S,3R)-2-amino-3-hydroxybutanoyl]oxypropanoic acid	metab_28	0.8163	[0.5842, 1]
XI-Dihydro-2-methyl-3(2H)-thiophenone	metab_3001	0.8367	[0.6176, 1]
N,N-Diacetyl-O-methylhydroxylamine	metab_27	0.8367	[0.6012, 1]
Nicotyrine	metab_2769	0.898	[0.7206, 1]
Phosphinic amide, bis(1-aziridinyl)-N-bis(2-chloroethyl)-	metab_7303	0.7755	[0.5184, 1]
5-Formylcytosine	metab_5216	0.8163	[0.5763, 1]
Glycylleucine	metab_7307	0.8163	[0.5842, 1]
8-Aminoguanosine	metab_7034	0.7959	[0.5461, 1]
N-Nitrosomethylethylamine	metab_290	0.9796	[0.923, 1]
Asparaginylglycine	metab_291	0.7755	[0.5112, 1]
N-Acetylleucine	metab_5298	0.898	[0.7314, 1]
Metomidate	metab_5299	1	[1, 1]
Methoxyindole	metab_6886	0.8367	[0.6176, 1]
Protionamide	metab_2644	0.8367	[0.6012, 1]
Candicine	metab_598	0.8367	[0.6176, 1]
Celgosivir	metab_5359	0.8367	[0.6176, 1]
Sojagol	metab_2642	0.8571	[0.6545, 1]
N6-Acetyl-L-lysine	metab_626	0.8163	[0.5842, 1]
3-O-Demethylfortimicin A	metab_629	0.8163	[0.554, 1]
3-Aminopropionaldehyde	metab_3306	0.7959	[0.5316, 1]
Alanine lactate pyruvate	metab_3300	0.8776	[0.6672, 1]
4-Hydroxy-5-phenyltetrahydro-1,3-oxazin-2-one	metab_7020	0.8163	[0.5842, 1]
N-Acetyl-DL-Valine	metab_7319	0.7755	[0.4974, 1]
L-4-Hydroxyglutamate semialdehyde	metab_4609	0.8367	[0.6176, 1]
6-Cyano-7-nitroquinoxaline-2,3-dione	metab_3382	0.8571	[0.6455, 1]
6-Hydroxy-1H-indole-3-acetamide	metab_6899	0.8163	[0.5842, 1]
4-Nitrophenol	metab_9330	0.8367	[0.6093, 1]
L-Serine	metab_326	0.8571	[0.6545, 1]
4-Amino-1-[(2S,4S)-2-(hydroxymethyl)-1,3-oxathiolan-4-yl]pyrimidin-2-one	metab_2900	0.898	[0.7206, 1]
Dopamine	metab_2358	0.8776	[0.6857, 1]
Val Val	metab_3416	0.8776	[0.6857, 1]
N-Acetyl-L-Tyrosine	metab_7321	0.8367	[0.6176, 1]
3-Methylcrotonylglycine	metab_2350	0.7347	[0.4557, 1]
Fluoromisonidazole	metab_2351	0.8571	[0.6455, 1]
2-Methyl-5-nitroimidazol-1-ylacetic acid	metab_4247	0.9592	[0.864, 1]
1,1,1,2,2-Pentafluoro-7-phenylheptan-3-one	metab_230	0.8571	[0.6455, 1]
N-Methyl-D-Aspartic Acid	metab_420	0.8571	[0.6368, 1]
Tyramine	metab_2629	0.8571	[0.6368, 1]
Meclocycline	metab_6847	0.8571	[0.6455, 1]
Golotimod	metab_6774	0.8571	[0.6545, 1]
Terephthalic Acid	metab_6777	0.8163	[0.5763, 1]
Diflubenzuron	metab_5429	0.8571	[0.6545, 1]
(+/-)-6-Chlorotryptophan	metab_8997	0.898	[0.7206, 1]
4-(pyrazine-2-carbonyl)-1,3-dihydroquinoxalin-2-one	metab_2735	0.8367	[0.6012, 1]
Acetyl-DL-Leucine	metab_7043	0.8776	[0.6857, 1]
3-Hydroxy-2-oxoindole	metab_5301	0.7551	[0.4723, 1]
Cyanthoate	metab_2347	0.9184	[0.7723, 1]
Histidinal	metab_8044	0.8776	[0.6857, 1]
Piperidine-4-Carboxamide	metab_3147	0.8367	[0.6012, 1]
2,3,4-Trihydroxybutanoic acid	metab_3485	0.8367	[0.6012, 1]
Cytidine 2',3'-cyclic phosphate	metab_8375	0.7959	[0.5461, 1]
O-Acetyl-L-serine	metab_264	0.8163	[0.5763, 1]
(2R,3S)-Piscidic acid	metab_2703	0.898	[0.7206, 1]
L-4-Chlorotryptophan	metab_959	0.898	[0.7206, 1]
Heptaethylene glycol monododecyl ether	metab_1392	0.8571	[0.6455, 1]
Corchoroside B	metab_3335	0.8367	[0.6012, 1]
L-alpha-amino-epsilon-keto-pimelate	metab_3109	0.8571	[0.6368, 1]
11-Hydroxyprogesterone 11-glucuronide	metab_1399	0.8776	[0.6857, 1]
Succinylcarnitine	metab_3251	0.8367	[0.6012, 1]
4-Amino-4-deoxyarabinose	metab_393	0.8163	[0.554, 1]
N-Chlorophenylalanine	metab_2379	0.7959	[0.5461, 1]
Mitomycin	metab_5311	0.8571	[0.6545, 1]
Aminoadipic acid	metab_3169	0.8367	[0.6176, 1]
2'-Fluoro-5-iodoarauracil	metab_313	0.8571	[0.6545, 1]
N2-Acetylornithine	metab_317	0.9184	[0.7723, 1]
L-Methionine	metab_371	0.7755	[0.5112, 1]
5-Carboxy-2'-deoxyuridine	metab_370	0.8571	[0.6127, 1]
Procarbazine	metab_6497	0.8776	[0.6957, 1]
LL-2,6-Diaminopimelic Acid	metab_3224	0.8776	[0.6672, 1]
N-alpha-Acetyl-L-lysine	metab_7355	0.8571	[0.6455, 1]
4-Methylumbelliferone	metab_789	0.8163	[0.5763, 1]
2-Aminomuconic acid	metab_4464	0.8571	[0.6455, 1]
Imetit	metab_2363	0.898	[0.7206, 1]
6-Methylnicotinamide	metab_2362	0.9388	[0.8061, 1]
2,6-Dihydroxy-3-cyanopyridine	metab_3177	0.7755	[0.5112, 1]
2-Hydroxyquinoline-3-carboxylic acid	metab_5560	0.8163	[0.5842, 1]
Cefamandole	metab_2369	0.8776	[0.6857, 1]
Bisnortilidin	metab_5368	0.9184	[0.7487, 1]
3-Sulfodeoxycholic acid	metab_5243	0.8776	[0.6857, 1]
N-formimidoyl-glutamic acid	metab_9163	0.8776	[0.6857, 1]
Scopoletin	metab_3972	0.7959	[0.5047, 1]
Lichenin	metab_470	0.7755	[0.5112, 1]
Isophthalic Acid	metab_5842	0.8571	[0.6368, 1]
2-Ethylpropanedioylcarnitine	metab_479	0.9184	[0.7723, 1]
Homoanserine	metab_364	0.9388	[0.8061, 1]
2,6-Dichloro-4-nitrophenol	metab_7090	0.898	[0.7314, 1]
Melledonol	metab_1831	1	[1, 1]
N-Acetyl-1-aspartylglutamic acid	metab_46	0.8571	[0.6127, 1]
Primidone	metab_5478	0.9388	[0.821, 1]
Cysteinylglycine	metab_6789	0.9388	[0.8061, 1]
Aminoglutethimide	metab_7283	0.898	[0.7314, 1]
Imidazoleacetic acid riboside	metab_7918	0.8571	[0.6127, 1]
(2R,4S)-2-Aminoformyl-6-fluoro-spiro[chroman-4,4'-imidazolidine]-2',5'-dione	metab_6860	0.8776	[0.6857, 1]
Norfluoxetine	metab_5373	0.9592	[0.864, 1]
3-Methylindole	metab_703	0.7959	[0.5461, 1]
(+/-)-Tryptophan	metab_706	0.8571	[0.6545, 1]
