# Supplementary material for: Cerebrospinal fluid metabolomics reveals predictive biomarkers of nusinersen therapy efficacy in type II and type III spinal muscular atrophy patients
Source: Neurol Sci. 2025 Jun 12;46(10):5145–59. doi: 10.1007/s10072-025-08267-8 (PMC12488785; doi:10.1007/s10072-025-08267-8)
Supplement: Supplementary file 2 — Table S2 Comprehensive List of CSF Metabolites Identified in SMA Type III with Statistical Significance (XLSX 103 kb) [file 10072_2025_8267_MOESM2_ESM.xlsx]

## Sheet: Type Ⅱ & Type Ⅲ eff vs ineff
ID	Metabolite	Metab ID	Significant	Regulate	level	KEGG Compound ID	Mode	CAS ID	M/Z	Retention time	Adducts	Formula	Fragmentation Score	Theoretical Fragmentation Score	Library ID	KEGG Compound First Category	KEGG Compound Second Category	KEGG Pathway ID	KEGG Pathway First Category	KEGG Pathway Second Category	HMDB Superclass	HMDB Class	HMDB Subclass	KEGG Pathway Description	VIP_pred_OPLS-DA	VIP_PLS-DA	FC(effective/ineffective)	P_value	FDR	A001	A002	A003	A004	A005	A006	A007	A011	A012	A014	A015	A017	A018	A019	A029	B001	B002	B005	B009	B010
neg_1097	L-4-Hydroxyglutamate semialdehyde	metab_4609	yes	up	B(ii)	C05938	neg	-	146.045	0.827517	M-H	C5H9NO4	0	46.4	HMDB0006556;PW_C002808	-	-	map01100;map00330	Metabolism;Metabolism	Global and overview maps;Amino acid metabolism	Organic acids and derivatives	Carboxylic acids and derivatives	Amino acids, peptides, and analogues	Metabolic pathways;Arginine and proline metabolism	1.1385	1.1112	1.0106	0.04212	0.4082	5.493	5.474	5.566	5.612	5.517	5.603	5.536	5.488	5.536	5.329	5.525	5.488	5.501	5.508	5.74	5.448	5.587	5.491	5.609	5.54
neg_1208	Fenticlor	metab_4724	yes	down	B(ii)	-	neg	-	266.946	1.13038	M-H2O-H	C12H8Cl2O2S	0	31.8	HMDB0252227	-	-	-	-	-	Organosulfur compounds	Thioethers	Aryl thioethers	-	1.5899	1.7424	0.9821	0.005264	0.329	5.638	5.587	5.452	5.4	5.577	5.427	5.758	5.732	5.562	5.597	5.588	5.586	5.601	5.683	5.4	5.579	5.629	5.433	5.75	5.567
neg_1299	Beta-Citryl-L-glutamic acid	metab_4823	yes	up	B(ii)	-	neg	69281-09-0	302.052	1.86758	M-H2O-H	C11H15NO10	0	51.3	HMDB0013220;HMDB0241915	-	-	-	-	-	Organic acids and derivatives	Carboxylic acids and derivatives	Amino acids, peptides, and analogues	-	1.2686	1.6641	1.0225	0.01906	0.3665	4.981	4.868	4.882	5.051	4.921	4.992	4.953	5.294	4.93	4.934	4.935	4.837	5.038	5.047	4.969	4.801	4.944	4.821	4.922	4.824
neg_1426	3-Acetylphenol sulfate	metab_4963	yes	up	B(ii)	-	neg	-	261.007	2.82015	M+FA-H	C8H8O5S	0	48.2	HMDB0304930	-	-	-	-	-	Organic oxygen compounds	Organooxygen compounds	Carbonyl compounds	-	1.7543	2.1739	1.0323	0.008307	0.329	4.879	4.879	4.939	4.973	5.555	4.976	4.974	4.837	5.107	4.995	4.914	4.977	5.463	4.862	5.103	4.873	5.054	4.757	5.123	4.841
neg_1470	DL-m-Tyrosine	metab_5011	yes	up	B(i)	-	neg	-	180.066	3.1125	M-H	C9H11NO3	59.3	0	-	-	-	-	-	-	-	-	-	-	1.7055	2.5849	1.0766	0.04617	0.4194	4.199	3.786	4.823	3.637	3.715	3.278	3.587	3.692	2.525	3.33	3.252	3.713	3.743	3.541	3.764	3.777	3.328	4.021	3.956	3.998
neg_1503	Dehydromonocrotaline	metab_5048	yes	down	B(ii)	-	neg	-	360.086	3.16558	M+K-2H	C16H21NO6	0	54.4	HMDB0250956	-	-	-	-	-	Organoheterocyclic compounds	Pyrrolizines	Not Available	-	1.2954	2.0925	0.9682	0.02669	0.3818	5.209	5.145	5.198	4.956	4.936	4.894	4.781	5.152	5.218	5.165	4.921	5.302	5.032	4.832	4.588	5.174	5.048	4.641	4.941	4.531
neg_1679	Chlorprothixene	metab_5238	yes	down	B(ii)	C07953	neg	113-59-7	360.086	4.0747	M+FA-H	C18H18ClNS	0	38.4	HMDB0015369	-	-	-	-	-	Organoheterocyclic compounds	Benzothiopyrans	1-benzothiopyrans	-	1.2102	2.2366	0.9697	0.02894	0.3928	4.926	4.958	5.169	4.721	4.703	4.55	4.453	4.874	4.916	4.823	4.654	5.067	4.81	4.667	4.569	4.896	4.849	4.513	4.885	4.513
neg_1734	N-Acetylleucine	metab_5298	yes	up	B(i)	C02710	neg	1188-21-2	172.097	4.4294	M-H	C8H15NO3	64.5	0	HMDB0011756	-	-	-	-	-	Organic acids and derivatives	Carboxylic acids and derivatives	Amino acids, peptides, and analogues	-	1.0923	1.5014	1.0189	0.01562	0.3519	4.644	4.606	4.83	4.619	4.611	4.56	4.454	4.495	4.493	4.307	4.448	4.491	4.481	4.611	4.758	4.544	4.725	4.55	4.621	4.604
neg_1735	Metomidate	metab_5299	yes	up	B(ii)	-	neg	-	275.105	4.4294	M+FA-H	C13H14N2O2	0	65.4	HMDB0254679	-	-	-	-	-	Organoheterocyclic compounds	Azoles	Imidazoles	-	1.7406	2.5621	1.0747	0.02421	0.3733	4.016	3.815	4.72	3.627	3.901	3.067	3.261	3.083	3.271	2.714	3.346	3.824	3.673	3.621	3.403	3.769	3.615	4.35	3.72	4.236
neg_1853	Diflubenzuron	metab_5429	yes	up	B(ii)	C14427	neg	35367-38-5	309.026	5.4545	M-H	C14H9ClF2N2O2	0	30.6	HMDB0031778	-	-	-	-	-	Benzenoids	Benzene and substituted derivatives	N-phenylureas	-	1.2695	1.8198	1.0249	0.04749	0.4252	5.166	5.019	5.823	4.81	4.999	4.834	4.857	4.81	4.741	4.705	4.932	5.064	4.93	5.02	4.908	4.984	4.976	5.474	5.1	5.406
neg_2194	1-arachidonoyl-2-hydroxy-sn-glycero-3-phosphate	metab_5798	yes	up	B(i)	-	neg	-	457.236	6.92922	M-H	C23H39O7P	68.7	0	-	-	-	-	-	-	-	-	-	-	2.1193	2.9594	1.0906	0.01865	0.3639	4.358	3.923	4.098	3.883	4.205	3.931	5.525	4.369	3.3	3.991	3.363	3.356	3.888	3.715	3.868	3.931	3.956	3.27	4.074	3.28
neg_2767	DHAP(18:0)	metab_6433	yes	up	B(ii)	C03805	neg	-	435.252	7.16923	M-H	C21H41O7P	0	42.2	HMDB0011133;PW_C006772	-	-	-	-	-	Organic oxygen compounds	Organooxygen compounds	Carbonyl compounds	-	1.6544	2.3145	1.0445	0.01572	0.3519	5.096	4.795	4.985	4.844	5.038	5.112	5.686	4.88	4.314	4.933	4.703	4.639	4.839	4.988	4.654	4.606	4.956	4.878	4.782	4.354
neg_3103	8-Methoxykynurenate	metab_6796	yes	down	B(ii)	C05830	neg	2929-14-8	254.022	5.91553	M+Cl	C11H9NO4	0	52.4	HMDB0060426	-	-	map00380	Metabolism	Amino acid metabolism	Organoheterocyclic compounds	Quinolines and derivatives	Quinoline carboxylic acids	Tryptophan metabolism	3.5752	2.5232	0.943	0.03269	0.399	5.063	5.028	3.832	5.02	5.037	5.061	4.673	4.505	3.217	4.462	4.606	4.138	4.408	5.151	5.156	5.166	5.034	4.454	4.522	4.45
neg_3585	N-Acetyl-DL-Valine	metab_7319	yes	up	B(i)	-	neg	96-81-1	158.081	3.30495	M-H	C7H13NO3	45.2	0	HMDB0011757	-	-	-	-	-	Organic acids and derivatives	Carboxylic acids and derivatives	Amino acids, peptides, and analogues	-	1.3544	1.3493	1.0129	0.01158	0.345	5.235	5.273	5.47	5.373	5.313	5.338	5.285	5.369	5.306	5.153	5.289	5.283	5.308	5.332	5.46	5.234	5.359	5.246	5.413	5.296
neg_3889	Neohesperidose	metab_7649	yes	up	B(ii)	C08244	neg	17074-02-1	371.121	1.86758	M+FA-H	C12H22O10	0	64.6	HMDB0302540;HMDB0029523	-	-	-	-	-	Organic oxygen compounds	Organooxygen compounds	Carbohydrates and carbohydrate conjugates	-	1.5537	2.1306	1.0508	0.04084	0.4056	3.737	4.225	3.886	4.166	3.808	4.082	4.24	4.96	3.754	4.036	3.672	3.803	3.993	4.08	4.067	3.993	3.878	3.82	4.06	3.55
neg_3913	4-Acetamidobutanoate	metab_7676	yes	up	B(i)	C02946	neg	3025-96-5	144.066	1.86758	M-H	C6H11NO3	51	0	HMDB0003681	-	-	map01100;map00330	Metabolism;Metabolism	Global and overview maps;Amino acid metabolism	Organic acids and derivatives	Carboxylic acids and derivatives	Amino acids, peptides, and analogues	Metabolic pathways;Arginine and proline metabolism	1.3271	1.2521	1.0149	0.04067	0.4056	4.848	4.846	5.006	4.984	4.934	4.944	5.024	4.803	4.811	4.688	4.823	4.819	4.863	4.874	5.044	4.848	4.813	4.768	5.054	4.8
neg_3943	N-Acetyl-L-Alanine	metab_7708	yes	up	B(i)	-	neg	97-69-8	130.05	1.6181	M-H	C5H9NO3	65.6	0	HMDB0255053;HMDB0000766	-	-	-	-	-	Organic acids and derivatives	Carboxylic acids and derivatives	Amino acids, peptides, and analogues	-	1.4726	1.3643	1.0133	0.01796	0.3572	5.535	5.57	5.742	5.69	5.647	5.671	5.658	5.654	5.622	5.438	5.544	5.635	5.587	5.608	5.8	5.571	5.615	5.489	5.72	5.566
neg_4141	Imidazoleacetic acid riboside	metab_7918	yes	up	B(ii)	C05131	neg	29605-99-0	303.083	0.87495	M+FA-H	C10H14N2O6	0	50.5	HMDB0002331	-	-	map00340	Metabolism	Amino acid metabolism	Nucleosides, nucleotides, and analogues	Imidazole ribonucleosides and ribonucleotides	Not Available	Histidine metabolism	2.7218	2.8403	1.0437	0.001601	0.3109	5.949	5.844	6.071	6.113	6.149	6.027	5.892	5.954	5.927	5.712	6.158	5.806	5.997	5.887	6.013	5.792	5.912	5.457	6.284	6.007
neg_457	Cytidine 2',3'-cyclic phosphate	metab_8375	yes	up	B(ii)	C00127	neg	15718-51-1	326.016	5.45042	M-H, M+Na-2H	C9H12N3O7P	0	30.2	HMDB0011691	-	-	map01100;map00480;map01240;map05208;map04918;map05415;map04216	Metabolism;Metabolism;Metabolism;Human Diseases;Organismal Systems;Human Diseases;Cellular Processes	Global and overview maps;Metabolism of other amino acids;Global and overview maps;Cancer: overview;Endocrine system;Cardiovascular disease;Cell growth and death	Organic acids and derivatives	Carboxylic acids and derivatives	Amino acids, peptides, and analogues	Metabolic pathways;Glutathione metabolism;Biosynthesis of cofactors;Chemical carcinogenesis - reactive oxygen species;Thyroid hormone synthesis;Diabetic cardiomyopathy;Ferroptosis	1.4364	2.0401	1.033	0.03558	0.399	4.868	4.7	5.591	4.386	4.705	4.457	4.493	4.504	4.317	4.305	4.631	4.721	4.623	4.727	4.585	4.641	4.584	5.161	4.761	5.119
pos_1040	N-Acetyl-1-aspartylglutamic acid	metab_46	yes	up	B(ii)	C12270	pos	3106-85-2	305.097	1.64287	M+H, M+Na	C11H16N2O8	0	74.7	HMDB0255414;HMDB0001067	-	-	map01100;map04080;map00250	Metabolism;Environmental Information Processing;Metabolism	Global and overview maps;Signaling molecules and interaction;Amino acid metabolism	Organic acids and derivatives	Carboxylic acids and derivatives	Amino acids, peptides, and analogues	Metabolic pathways;Neuroactive ligand-receptor interaction;Alanine, aspartate and glutamate metabolism	2.8033	3.1418	1.0344	0.001995	0.7008	6.894	6.811	7.028	7.089	7.103	7.007	6.813	6.891	6.722	6.684	6.947	6.74	6.88	6.843	6.894	6.815	6.956	6.53	7.279	6.961
pos_1278	8-Aminooctanoic acid	metab_306	yes	up	B(ii)	-	pos	-	201.159	0.779183	M+ACN+H	C8H17NO2	0	31	HMDB0247418	-	-	-	-	-	Lipids and lipid-like molecules	Fatty Acyls	Fatty acids and conjugates	-	2.3444	2.5081	1.0392	0.02683	0.9998	5.08	5.022	5.336	5.525	5.53	5.309	5.279	5.309	4.977	4.561	4.869	5.309	5.136	5.323	5.414	5.295	4.961	6.022	5.291	4.992
pos_1336	5-Carboxy-2'-deoxyuridine	metab_370	yes	up	B(ii)	-	pos	-	305.097	1.01718	M+CH3OH+H	C10H12N2O7	0	30.7	HMDB0060774	-	-	-	-	-	Nucleosides, nucleotides, and analogues	Pyrimidine nucleosides	Pyrimidine 2''-deoxyribonucleosides	-	2.649	3.0236	1.0385	0.003556	0.7008	6.054	5.921	6.116	6.202	6.218	6.127	5.954	6.007	5.807	5.773	6.069	5.826	6.027	5.984	6.034	5.943	6.089	5.673	6.435	6.105
pos_1382	N-Methyl-D-Aspartic Acid	metab_420	yes	up	B(i)	C12269	pos	6384-92-5	148.06	1.65072	M+H	C5H9NO4	48.9	0	HMDB0002393;MJDBOTE0000848	-	-	-	-	-	Organic acids and derivatives	Carboxylic acids and derivatives	Amino acids, peptides, and analogues	-	1.907	2.4133	1.03	0.008098	0.7803	5.164	5.099	5.196	5.328	5.338	5.261	5.15	5.222	5.065	5.07	5.203	5.105	5.183	5.223	5.176	5.158	5.314	4.957	5.584	5.324
pos_1437	2-Ethylpropanedioylcarnitine	metab_479	yes	up	B(ii)	-	pos	-	276.144	2.17622	M+H	C12H21NO6	0	32	HMDB0241868	-	-	-	-	-	Lipids and lipid-like molecules	Fatty Acyls	Fatty acid esters	-	2.1115	2.2289	1.0305	0.02797	0.9998	5.335	5.201	5.582	5.339	5.471	5.511	5.112	5.132	5.299	5.734	5.224	5.044	5.727	5.133	5.25	5.19	5.246	5.416	5.344	5.277
pos_1497	Epsilon-(Carboxymethyl)lysine	metab_542	yes	up	B(ii)	-	pos	5746-04-03	227.102	2.74773	M+Na	C8H16N2O4	0	33.6	HMDB0240347;HMDB0251887	-	-	-	-	-	Organic acids and derivatives	Carboxylic acids and derivatives	Amino acids, peptides, and analogues	-	2.2104	1.8254	1.0215	0.02919	0.9998	5.009	5.178	5.204	5.176	5.149	5.168	5.111	5.06	4.93	4.889	4.959	5.035	4.999	5.145	5.204	4.923	5.099	5.134	5.337	5.051
pos_1524	7,8-diaminopelargonate	metab_570	yes	down	B(ii)	C01037	pos	-	230.186	2.8857	M+ACN+H	C9H20N2O2	0	47.9	HMDB0304236	-	-	map01100;map00780;map01240	Metabolism;Metabolism;Metabolism	Global and overview maps;Metabolism of cofactors and vitamins;Global and overview maps	Lipids and lipid-like molecules	Fatty Acyls	Fatty acids and conjugates	Metabolic pathways;Biotin metabolism;Biosynthesis of cofactors	3.0625	2.6276	0.9611	0.02259	0.9998	4.824	4.942	4.282	4.843	4.908	5.083	5.067	5.16	4.881	5.249	5.085	5.084	5.024	5.453	5.277	5.376	5.498	5.598	5.798	5.239
pos_1551	Candicine	metab_598	yes	up	B(ii)	C10575	pos	6656-13-9	244.154	3.09317	M+ACN+Na	C11H18NO+	0	51.5	HMDB0303388	-	-	-	-	-	Benzenoids	Benzene and substituted derivatives	Phenethylamines	-	2.3743	2.4488	1.04	0.01913	0.9473	4.676	4.709	4.966	4.811	4.636	4.67	4.601	4.596	4.525	4.491	4.695	4.715	4.529	4.779	4.823	4.632	4.848	4.705	4.818	4.926
pos_1583	N6-Threonylcarbamoyladenosine	metab_625	yes	up	B(i)	-	pos	-	413.141	3.32867	M+H	C15H20N6O8	86.6	0	-	-	-	-	-	-	-	-	-	-	2.1452	2.2218	1.0292	0.03414	0.9998	5.66	5.621	5.735	5.909	5.673	5.833	5.758	5.75	5.446	5.462	5.155	5.659	5.957	5.713	5.896	5.683	5.744	5.562	5.859	5.507
pos_2303	MG(0:0/20:4(5Z,8Z,11Z,13E)-OH(15S)/0:0)	metab_1321	yes	up	B(ii)	-	pos	-	427.302	6.80887	M+CH3OH+H	C23H38O5	0	31.3	HMDB0260523	-	-	-	-	-	Lipids and lipid-like molecules	Endocannabinoids	Not Available	-	2.6123	2.6455	1.0539	0.04369	0.9998	4.803	5.379	4.793	5.362	4.667	5.771	4.833	4.523	4.758	4.049	4.246	4.298	4.093	4.194	4.723	4.581	4.597	4.748	4.82	4.087
pos_2818	12-hydroxyicosanoic acid	metab_1862	yes	down	B(ii)	-	pos	-	392.313	6.6525	M+ACN+Na	C20H40O3	0	76.4	HMDB0061664	-	-	-	-	-	Lipids and lipid-like molecules	Fatty Acyls	Fatty acids and conjugates	-	1.7894	2.1601	0.9711	0.03037	0.9998	5.258	5.1	5.118	4.858	5.098	5.179	5.307	5.112	5.027	4.684	4.705	5.073	4.807	5.13	5.019	4.97	5.322	5.072	5.121	4.909
pos_2899	Dibutyl Phthalate	metab_1939	yes	down	B(i)	C14214	pos	84-74-2	279.159	6.48047	M+H	C16H22O4	33.7	0	HMDB0033244;MJDBOTE0001756	-	-	-	-	-	Benzenoids	Benzene and substituted derivatives	Benzoic acids and derivatives	-	1.1694	1.3511	0.9906	0.02742	0.9998	5.845	5.826	5.797	5.767	5.761	5.797	5.838	5.771	5.636	5.796	5.667	5.733	5.775	5.913	5.837	5.824	5.859	5.915	5.898	5.846
pos_3012	Velaresol	metab_2048	yes	down	B(ii)	-	pos	-	515.136	6.29308	2M+K	C12H14O5	0	63.5	HMDB0259776	-	-	-	-	-	Organic oxygen compounds	Organooxygen compounds	Carbonyl compounds	-	3.0243	2.8562	0.9655	0.003935	0.7008	5.539	5.532	5.547	5.496	5.538	5.512	5.523	6.164	6.212	5.554	5.551	5.571	5.591	5.779	5.686	5.665	5.855	5.901	5.896	5.595
pos_3019	M-Xylene	metab_2054	yes	down	B(i)	C07208	pos	108-38-3	107.086	6.29308	M+H	C8H10	92.9	0	HMDB0059810	-	-	map01100	Metabolism	Global and overview maps	Benzenoids	Benzene and substituted derivatives	Xylenes	Metabolic pathways	1.065	1.6851	0.9838	0.01701	0.8978	4.953	5.264	5.009	5.09	5.07	5.053	4.955	5.092	5.058	4.948	4.76	5.034	4.892	5.105	4.986	4.926	5.11	5.21	5.208	5.046
pos_3170	Gamma-Dodecalactone	metab_2202	yes	down	B(i)	-	pos	-	216.195	6.1296	M+NH4	C12H22O2	48.8	0	LMFA07040042	-	-	-	-	-	-	-	-	-	1.3143	2.3786	0.9541	0.04785	0.9998	4.257	4.147	3.751	4.205	4.225	3.716	4.529	4.517	3.554	3.771	3.863	4.719	3.721	3.731	4.397	4.17	4.547	4.321	4.33	3.649
pos_3214	Estetrol	metab_2241	yes	up	B(ii)	-	pos	-	609.345	6.07528	2M+H	C18H24O4	0	33.5	HMDB0251955;HMDB0304837	-	-	-	-	-	Lipids and lipid-like molecules	Steroids and steroid derivatives	Estrane steroids	-	1.9199	2.0388	1.0288	0.03915	0.9998	5.264	5.066	5.127	5.054	5.194	4.965	5.185	4.575	4.801	4.894	5.005	4.913	5.011	4.963	4.828	4.865	4.663	5.084	5.029	4.572
pos_3310	Acrylamide	metab_2335	yes	down	B(ii)	C01659	pos	1979-06-01	89.0713	5.84375	M+NH4	C3H5NO	0	48.3	HMDB0004296	-	-	-	-	-	Organic acids and derivatives	Carboximidic acids and derivatives	Carboximidic acids	-	1.8551	1.8803	0.9796	0.01582	0.8973	4.822	4.839	4.81	4.757	4.758	4.859	4.825	4.879	4.729	4.789	4.729	4.773	4.728	5	4.929	5.087	5.049	5.044	5.083	4.899
pos_3741	Arg-Thr-Lys-Arg	metab_2763	yes	down	B(ii)	-	pos	-	592.389	4.22125	M+CH3OH+H	C22H45N11O6	0	75.5	HMDB0304796	-	-	-	-	-	Organic acids and derivatives	Carboxylic acids and derivatives	Amino acids, peptides, and analogues	-	5.7922	5.0291	0.8828	0.01719	0.8978	3.423	4.67	4.479	4.362	3.789	3.707	3.529	5.857	5.418	7.245	5.735	7.396	7.372	6.027	6.025	6.118	6.139	6.224	6.023	7.366
pos_3790	N-Myristoyl Arginine	metab_2810	yes	down	B(ii)	-	pos	-	385.317	3.99623	M+H	C20H40N4O3	0	71.8	HMDB0242046	-	-	-	-	-	Organic acids and derivatives	Carboxylic acids and derivatives	Amino acids, peptides, and analogues	-	2.0188	2.2682	0.981	0.01563	0.8973	7.646	7.609	7.549	7.454	7.557	7.535	7.531	7.536	7.339	7.694	7.401	7.59	7.539	7.951	7.743	7.978	7.984	7.98	8.005	7.725
pos_3855	Cyclohexanecarboxamide	metab_2875	yes	down	B(ii)	-	pos	-	272.233	3.53775	2M+NH4	C7H13NO	0	32.5	HMDB0250651	-	-	-	-	-	Organic acids and derivatives	Carboxylic acids and derivatives	Carboxylic acid derivatives	-	1.6563	1.972	0.9794	0.04432	0.9998	6.182	6.396	6.378	6.351	6.11	6.351	6.022	6.231	6.094	6.168	5.99	6.15	6.198	6.477	6.283	6.549	6.62	6.614	6.729	6.19
pos_3874	Statine	metab_2893	yes	up	B(ii)	-	pos	-	158.117	3.45963	M+H-H2O	C8H17NO3	0	53.1	HMDB0258487	-	-	-	-	-	Organic acids and derivatives	Carboxylic acids and derivatives	Amino acids, peptides, and analogues	-	2.5117	2.2405	1.0348	0.0391	0.9998	5.146	5.143	5.033	5.136	5.169	5.145	6.078	4.526	4.622	4.922	4.769	4.999	4.799	5.337	4.846	5.182	5.112	4.796	5.05	4.884
pos_3907	Trans-p-Feruloyl-beta-D-glucopyranoside	metab_2925	yes	down	B(ii)	C17759	pos	537-98-4	401.083	3.20727	M+2Na-H	C16H20O9	0	33.2	HMDB0301952;HMDB0301717	-	-	-	-	-	Phenylpropanoids and polyketides	Cinnamic acids and derivatives	Hydroxycinnamic acids and derivatives	-	1.4429	1.8642	0.9857	0.006388	0.7786	6.279	6.04	6.257	6.241	6.296	6.296	6.312	6.277	6.131	6.113	6.1	6.191	6.119	6.392	6.251	6.445	6.342	6.257	6.219	6.315
pos_3927	S-Lactoylglutathione	metab_2944	yes	down	B(ii)	C03451	pos	25138-66-3	362.099	3.13828	M+H-H2O	C13H21N3O8S	0	72.2	PW_C000841;HMDB0001066	-	-	map01100;map00620	Metabolism;Metabolism	Global and overview maps;Carbohydrate metabolism	Organic acids and derivatives	Carboxylic acids and derivatives	Amino acids, peptides, and analogues	Metabolic pathways;Pyruvate metabolism	1.4198	2.8296	0.9551	0.02479	0.9998	5.502	5.336	5.429	4.968	4.899	4.748	4.612	5.291	5.019	5.203	4.613	5.403	5.045	4.906	4.474	5.224	5.278	4.718	4.888	4.494
pos_3928	Olsalazine	metab_2945	yes	down	B(ii)	C07323	pos	15722-48-2	344.089	3.13828	M+ACN+H	C14H10N2O6	0	55.8	HMDB0015380	-	-	-	-	-	Organoheterocyclic compounds	Azobenzenes	Not Available	-	1.8169	3.2316	0.9379	0.01958	0.9473	5.034	5.023	4.829	4.446	4.55	4.131	3.824	4.887	4.609	4.751	4.085	4.948	4.349	4.137	3.746	4.905	4.533	3.947	4.529	3.721
pos_4026	9H-Purine-9-ol	metab_3050	yes	up	B(ii)	-	pos	-	137.046	2.74773	M+H	C5H4N4O	0	39.8	HMDB0247704	-	-	-	-	-	Organoheterocyclic compounds	Imidazopyrimidines	Purines and purine derivatives	-	2.6848	2.2813	1.0406	0.03552	0.9998	4.458	4.613	4.645	4.531	4.585	4.36	4.667	5.3	4.199	4.146	4.394	4.994	4.329	4.278	4.315	4.411	3.882	4.617	4.485	4.432
pos_4258	Alanine lactate pyruvate	metab_3300	yes	up	B(ii)	-	pos	-	327.079	0.858083	M+ACN+Na	C9H13NO8	0	66.3	HMDB0248105	-	-	-	-	-	Organic acids and derivatives	Carboxylic acids and derivatives	Amino acids, peptides, and analogues	-	2.7427	2.9939	1.0348	0.003599	0.7008	6.571	6.439	6.652	6.69	6.709	6.631	6.466	6.492	6.312	6.283	6.558	6.339	6.525	6.515	6.516	6.461	6.606	6.184	6.947	6.606
pos_4347	Imidazolone	metab_3397	yes	up	B(ii)	C06195	pos	1968-28-1	117.066	0.779183	M+CH3OH+H	C3H4N2O	0	40.6	HMDB0004363	-	-	map01100;map00230	Metabolism;Metabolism	Global and overview maps;Nucleotide metabolism	Organic acids and derivatives	Carboxylic acids and derivatives	Amino acids, peptides, and analogues	Metabolic pathways;Purine metabolism	3.7487	3.5701	1.1068	0.02851	0.9998	4.761	4.25	4.952	4.192	4.76	2.91	4.101	4.45	3.441	2.753	4.403	4.57	4.019	4.109	3.3	3.836	3.942	5.209	4.6	5.075
pos_4359	Butanal	metab_3410	yes	down	B(i)	C01412	pos	123-72-8	73.0654	0.763517	M+H	C4H8O	43.7	0	HMDB0003543	-	-	map01100;map00650	Metabolism;Metabolism	Global and overview maps;Carbohydrate metabolism	Organic oxygen compounds	Organooxygen compounds	Carbonyl compounds	Metabolic pathways;Butanoate metabolism	1.3126	1.6972	0.9802	0.03302	0.9998	4.647	4.69	4.635	4.679	4.693	4.658	4.604	4.756	4.398	4.594	4.487	4.903	4.833	4.934	4.664	4.978	4.815	4.866	4.782	4.596
pos_4397	Miserotoxin	metab_3452	yes	down	B(ii)	C08507	pos	24502-76-9	309.129	0.685533	M+ACN+H	C9H17NO8	0	64.8	HMDB0254754	-	-	-	-	-	Organic oxygen compounds	Organooxygen compounds	Carbohydrates and carbohydrate conjugates	-	2.4254	3.7179	0.9277	0.004191	0.7008	4.102	4.316	4.744	4.192	4.523	3.881	3.892	4.846	4.418	4.358	4.218	4.771	4.075	4.348	3.766	4.543	4.339	3.963	4.546	3.789
pos_2157	Styrene	metab_4504	yes	down	B(i)	C07083	pos	100-42-5	105.07	6.29308	M+H	C8H8	54.6	0	HMDB0034240	-	-	map01100	Metabolism	Global and overview maps	Benzenoids	Benzene and substituted derivatives	Styrenes	Metabolic pathways	1.1422	1.5789	0.9852	0.0153	0.8973	4.861	4.982	4.808	4.891	4.895	4.838	4.9	4.854	4.869	4.753	4.645	4.768	4.72	4.943	4.838	4.832	4.934	4.978	5.004	4.748
[truncated: 27 more columns]

## Sheet: Type Ⅱ eff vs ineff
ID	Metabolite	Metab ID	Significant	Regulate	level	KEGG Compound ID	Mode	CAS ID	M/Z	Retention time	Adducts	Formula	Fragmentation Score	Theoretical Fragmentation Score	Library ID	KEGG Compound First Category	KEGG Compound Second Category	KEGG Pathway ID	KEGG Pathway First Category	KEGG Pathway Second Category	HMDB Superclass	HMDB Class	HMDB Subclass	Fragmentation Score	Theoretical Fragmentation Score	KEGG Pathway Description	KEGG Pathway Description	VIP_pred_OPLS-DA	VIP_PLS-DA	FC(A1/A2)	P_value	FDR	A001	A002	A003	A004	A005	A006	A007	A011	A012	A014	A017	A018	A019	A029	A009	A010	A013
neg_1208	Fenticlor	metab_4724	yes	down	B(ii)	-	neg	-	266.946	1.13038	M-H2O-H	C12H8Cl2O2S	0	31.8	HMDB0252227	-	-	-	-	-	Organosulfur compounds	Thioethers	Aryl thioethers	0	31.8	-	-	1.6863	1.3581	0.9798	0.01179	0.4582	5.638	5.587	5.452	5.4	5.577	5.427	5.758	5.732	5.562	5.597	5.586	5.601	5.683	5.4	5.577	5.592	5.643
neg_1972	Xanthosine	metab_5558	yes	down	B(ii)	C01762	neg	146-80-5	319.047	6.0258	M+Cl	C10H12N4O6	0	66.3	PW_C000203;HMDB0000299;MJDBOTE0001063	-	-	map01100;map02010;map01232;map00230;map00232	Metabolism;Environmental Information Processing;Metabolism;Metabolism;Metabolism	Global and overview maps;Membrane transport;Global and overview maps;Nucleotide metabolism;Biosynthesis of other secondary metabolites	Nucleosides, nucleotides, and analogues	Purine nucleosides	Not Available	0	66.3	Metabolic pathways;ABC transporters;Nucleotide metabolism;Purine metabolism;Caffeine metabolism	Metabolic pathways;ABC transporters;Nucleotide metabolism;Purine metabolism;Caffeine metabolism	3.4835	3.0801	0.859	0.03882	0.4836	5.315	5.108	2.796	4.492	5.058	4.643	3.094	3.572	2.824	2.981	3.348	4.145	5.281	4.93	5.078	4.712	5.25
neg_1975	Harmaline	metab_5561	yes	down	B(ii)	C06536	neg	304-21-2	251.059	6.03035	M+K-2H	C13H14N2O	0	37.8	HMDB0030310;MJDBOTE0001002	-	-	-	-	-	Alkaloids and derivatives	Harmala alkaloids	Not Available	0	37.8	-	-	3.1131	2.6818	0.9036	0.03086	0.4706	5.695	5.494	3.894	4.897	5.44	5.013	4.043	4.367	3.858	3.856	4.226	4.659	5.644	5.311	5.462	5.116	5.658
neg_2034	Emedastine	metab_5627	yes	down	B(ii)	C07785	neg	87233-61-2	301.203	6.16628	M-H	C17H26N4O	0	62.3	PW_C009509;HMDB0015216	-	-	-	-	-	Organoheterocyclic compounds	Benzimidazoles	Not Available	0	62.3	-	-	2.959	2.4501	0.9088	0.02731	0.4706	4.691	4.454	3.035	4.445	4.605	4.421	4.307	3.71	3.107	4.028	4.689	4.604	4.716	4.317	4.764	4.782	4.619
neg_2076	Ethotoin	metab_5668	yes	up	B(ii)	C07839	neg	86-35-1	239.059	6.26987	M+Cl	C11H12N2O2	0	73.7	HMDB0014892	-	-	-	-	-	Organoheterocyclic compounds	Azolidines	Imidazolidines	0	73.7	-	-	2.7061	2.5809	1.103	0.03321	0.4836	3.826	4.434	3.783	4.229	4.062	4.153	4.269	3.285	3.546	4.385	4.399	4.3	3.507	3.753	3.655	4.391	4.323
neg_2194	1-arachidonoyl-2-hydroxy-sn-glycero-3-phosphate	metab_5798	yes	up	B(i)	-	neg	-	457.236	6.92922	M-H	C23H39O7P	68.7	0	-	-	-	-	-	-	-	-	-	68.7	0	-	-	3.1004	2.3688	1.1118	0.0217	0.4706	4.358	3.923	4.098	3.883	4.205	3.931	5.525	4.369	3.3	3.991	3.356	3.888	3.715	3.868	3.316	3.264	3.856
neg_2241	Bufotalin	metab_5850	yes	up	B(ii)	C16923	neg	471-95-4	443.248	7.26525	M-H	C26H36O6	0	39.4	LMST01130023;HMDB0249432	Steroids	24-Carbon atoms	-	-	-	Lipids and lipid-like molecules	Steroids and steroid derivatives	Steroid lactones	0	39.4	-	-	2.4014	2.4659	1.0589	0.0248	0.4706	5.385	5.378	5.366	5.364	5.362	5.431	5.431	4.906	4.755	4.817	5.105	4.779	5.269	4.672	5.37	5.42	4.661
neg_2767	DHAP(18:0)	metab_6433	yes	up	B(ii)	C03805	neg	-	435.252	7.16923	M-H	C21H41O7P	0	42.2	HMDB0011133;PW_C006772	-	-	-	-	-	Organic oxygen compounds	Organooxygen compounds	Carbonyl compounds	0	42.2	-	-	2.233	1.7437	1.0493	0.03486	0.4836	5.096	4.795	4.985	4.844	5.038	5.112	5.686	4.88	4.314	4.933	4.639	4.839	4.988	4.654	4.498	4.266	4.644
neg_2786	2-Hydroxystearic acid	metab_6454	yes	up	B(ii)	C03045	neg	26531-80-6	299.259	7.02522	M-H	C18H36O3	0	85.4	HMDB0242145;HMDB0062549	-	-	-	-	-	Lipids and lipid-like molecules	Fatty Acyls	Fatty acids and conjugates	0	85.4	-	-	1.3943	1.2399	1.021	0.02736	0.4706	4.315	4.265	4.303	4.375	4.412	4.357	4.633	4.231	4.197	4.306	4.225	4.389	4.378	4.275	4.274	4.294	4.346
neg_3102	5'-Deoxy-5'-fluorouridine	metab_6795	yes	down	B(ii)	C12739	neg	-	281.033	5.91553	M+Cl	C9H11FN2O5	0	56.6	HMDB0060406;HMDB0246881	-	-	map00983	Metabolism	Xenobiotics biodegradation and metabolism	Nucleosides, nucleotides, and analogues	5''-deoxyribonucleosides	Not Available	0	56.6	Drug metabolism - other enzymes	Drug metabolism - other enzymes	3.6304	3.0823	0.8501	0.02446	0.4706	4.782	4.859	2.693	4.461	4.739	4.734	3.67	4.139	2.721	3.163	2.712	3.04	4.902	4.884	4.982	4.68	4.992
neg_3103	8-Methoxykynurenate	metab_6796	yes	down	B(ii)	C05830	neg	2929-14-8	254.022	5.91553	M+Cl	C11H9NO4	0	52.4	HMDB0060426	-	-	map00380	Metabolism	Amino acid metabolism	Organoheterocyclic compounds	Quinolines and derivatives	Quinoline carboxylic acids	0	52.4	Tryptophan metabolism	Tryptophan metabolism	2.9847	2.4316	0.9148	0.01538	0.4695	5.063	5.028	3.832	5.02	5.037	5.061	4.673	4.505	3.217	4.462	4.138	4.408	5.151	5.156	5.226	5.072	5.209
neg_3227	Camptothecin sodium	metab_6931	yes	down	B(ii)	-	neg	-	387.097	5.40963	M+Na-2H	C20H18N2O5	0	44.8	HMDB0259530	-	-	-	-	-	Alkaloids and derivatives	Camptothecins	Not Available	0	44.8	-	-	4.5363	3.5622	0.7989	0.01491	0.4695	5.417	4.871	2.817	3.637	4.585	3.332	2.844	2.825	2.907	2.843	2.836	2.838	5.121	3.469	4.316	2.955	4.931
neg_3310	1,2,3-Benzotriazine	metab_7023	yes	down	B(ii)	-	neg	-	130.04	4.70953	M-H	C7H5N3	0	38	HMDB0249031	-	-	-	-	-	Organoheterocyclic compounds	Benzo-1,2,3-triazines	Not Available	0	38	-	-	3.5194	3.1403	0.8849	0.04486	0.4885	6.77	6.296	4.021	5.18	6.139	5.686	5.02	4.412	3.175	4.554	4.731	4.781	6.66	5.994	6.428	5.526	6.381
neg_3655	Oxamyl	metab_7395	yes	up	B(ii)	C18419	neg	23135-22-0	240.043	3.15258	M+Na-2H	C7H13N3O3S	0	39.4	HMDB0259885	-	-	-	-	-	Organic acids and derivatives	Carboxylic acids and derivatives	Carboxylic acid derivatives	0	39.4	-	-	2.9386	2.3805	1.1395	0.0391	0.4836	2.969	3.352	4.27	3.874	2.863	3.719	4.264	3.492	4.2	4.336	4.062	4.054	2.685	3.308	2.672	3.748	2.681
neg_3724	10-Formyltetrahydrofolate	metab_7471	yes	up	B(ii)	C00234	neg	2800-34-2	472.159	2.8877	M-H	C20H23N7O7	0	40	PW_C000774;HMDB0000972	-	-	map01100;map01240;map01200;map00970;map01523;map00670	Metabolism;Metabolism;Metabolism;Genetic Information Processing;Human Diseases;Metabolism	Global and overview maps;Global and overview maps;Global and overview maps;Translation;Drug resistance: antineoplastic;Metabolism of cofactors and vitamins	Organoheterocyclic compounds	Pteridines and derivatives	Pterins and derivatives	0	40	Metabolic pathways;Biosynthesis of cofactors;Carbon metabolism;Aminoacyl-tRNA biosynthesis;Antifolate resistance;One carbon pool by folate	Metabolic pathways;Biosynthesis of cofactors;Carbon metabolism;Aminoacyl-tRNA biosynthesis;Antifolate resistance;One carbon pool by folate	2.519	2.1801	1.0794	0.04237	0.4849	5.156	4.774	4.793	5.124	5.209	4.071	4.234	4.834	4.699	4.401	5.1	4.515	4.934	4.206	4.116	3.911	4.492
neg_4141	Imidazoleacetic acid riboside	metab_7918	yes	up	B(ii)	C05131	neg	29605-99-0	303.083	0.87495	M+FA-H	C10H14N2O6	0	50.5	HMDB0002331	-	-	map00340	Metabolism	Amino acid metabolism	Nucleosides, nucleotides, and analogues	Imidazole ribonucleosides and ribonucleotides	Not Available	0	50.5	Histidine metabolism	Histidine metabolism	1.979	1.6166	1.0349	0.04389	0.4857	5.949	5.844	6.071	6.113	6.149	6.027	5.892	5.954	5.927	5.712	5.806	5.997	5.887	6.013	5.701	5.311	6.094
neg_1516	Phenol sulphate	metab_9340	yes	down	B(ii)	C02180;C00850	neg	937-34-8	172.991	3.19592	M-H	C6H6O4S	0	31.2	PW_C040399;HMDB0060015	-	-	-	-	-	Organic acids and derivatives	Organic sulfuric acids and derivatives	Arylsulfates	0	31.2	-	-	2.2497	2.0709	0.9547	0.0168	0.4695	4.873	4.955	4.879	4.937	5.018	5.079	5.608	4.912	5.009	4.671	4.834	5.229	5.094	4.487	4.928	4.851	5.411
pos_1524	7,8-diaminopelargonate	metab_570	yes	down	B(ii)	C01037	pos	-	230.186	2.8857	M+ACN+H	C9H20N2O2	0	47.9	HMDB0304236	-	-	map01100;map00780;map01240	Metabolism;Metabolism;Metabolism	Global and overview maps;Metabolism of cofactors and vitamins;Global and overview maps	Lipids and lipid-like molecules	Fatty Acyls	Fatty acids and conjugates	0	47.9	Metabolic pathways;Biotin metabolism;Biosynthesis of cofactors	Metabolic pathways;Biotin metabolism;Biosynthesis of cofactors	3.3465	2.8849	0.9408	0.004779	0.5096	4.824	4.942	4.282	4.843	4.908	5.083	5.067	5.16	4.881	5.249	5.084	5.024	5.453	5.277	5.294	4.878	5.234
pos_1594	3-Amino-2,3-dihydrobenzoic acid	metab_637	yes	down	B(ii)	C12110	pos	87980-11-8	317.089	3.45963	2M+K	C7H9NO2	0	41.1	HMDB0251519	-	-	-	-	-	Organic acids and derivatives	Carboxylic acids and derivatives	Amino acids, peptides, and analogues	0	41.1	-	-	3.5283	3.3547	0.9136	0.0345	0.828	6.576	6.45	5.286	5.823	6.395	6.522	5.925	6.097	3.717	5.398	5.001	4.955	6.563	6.578	6.65	6.311	6.58
pos_175	Sebacic acid	metab_782	yes	down	B(i)	C08277	pos	111-20-6	185.117	7.40738	M+H-H2O, M+H, M+H-2H2O	C10H18O4	89.7	0	LMFA01170006;HMDB0000792	-	-	-	-	-	Lipids and lipid-like molecules	Fatty Acyls	Fatty acids and conjugates	89.7	0	-	-	1.1039	1.2221	0.9897	0.01676	0.754	6.375	6.392	6.398	6.372	6.378	6.404	6.386	6.33	6.181	6.336	6.32	6.358	6.439	6.345	6.517	6.431	6.351
pos_1809	BUTHIONINE SULFOXIMINE	metab_843	yes	down	B(ii)	C04543	pos	5072-26-4	240.138	5.02118	M+NH4	C8H18N2O3S	0	35	HMDB0249462	-	-	-	-	-	Organic acids and derivatives	Carboxylic acids and derivatives	Amino acids, peptides, and analogues	0	35	-	-	3.4536	3.1106	0.9009	0.0451	0.9126	5.322	5.293	3.702	5.206	5.186	5.106	4.398	4.647	3.125	3.218	3.828	4.42	5.364	5.064	5.323	4.539	5.194
pos_2303	MG(0:0/20:4(5Z,8Z,11Z,13E)-OH(15S)/0:0)	metab_1321	yes	up	B(ii)	-	pos	-	427.302	6.80887	M+CH3OH+H	C23H38O5	0	31.3	HMDB0260523	-	-	-	-	-	Lipids and lipid-like molecules	Endocannabinoids	Not Available	0	31.3	-	-	2.798	2.596	1.0772	0.04223	0.9003	4.803	5.379	4.793	5.362	4.667	5.771	4.833	4.523	4.758	4.049	4.298	4.093	4.194	4.723	4.398	4.365	4.072
pos_2523	3-Hydroxy-4-aminopyridine sulfate	metab_1551	yes	down	B(ii)	-	pos	-	154.99	7.98397	M+H-2H2O	C5H6N2O4S	0	37.1	HMDB0061120	-	-	-	-	-	Organic acids and derivatives	Organic sulfuric acids and derivatives	Arylsulfates	0	37.1	-	-	1.2203	1.1634	0.9899	0.03394	0.828	6.381	6.406	6.373	6.306	6.409	6.381	6.407	6.384	6.251	6.324	6.306	6.332	6.495	6.366	6.503	6.365	6.372
pos_2671	4-Deoxypyridoxine	metab_1710	yes	down	B(ii)	-	pos	-	118.065	7.41522	M+H-2H2O	C8H11NO2	0	32.3	HMDB0246408	-	-	-	-	-	Organoheterocyclic compounds	Pyridines and derivatives	Methylpyridines	0	32.3	-	-	1.1013	1.1726	0.9888	0.02298	0.8227	5.582	5.571	5.599	5.587	5.602	5.616	5.573	5.538	5.401	5.545	5.496	5.545	5.619	5.573	5.719	5.623	5.527
pos_2678	2-Cyclohexen-1-one	metab_1716	yes	down	B(ii)	C02395	pos	930-68-7	97.0651	7.40738	M+H	C6H8O	0	44.2	HMDB0245089	-	-	-	-	-	Organic oxygen compounds	Organooxygen compounds	Carbonyl compounds	0	44.2	-	-	1.2201	1.3338	0.9871	0.005293	0.5096	5.2	5.219	5.228	5.225	5.285	5.252	5.251	5.238	5.065	5.188	5.17	5.246	5.231	5.234	5.351	5.311	5.187
pos_3012	Velaresol	metab_2048	yes	down	B(ii)	-	pos	-	515.136	6.29308	2M+K	C12H14O5	0	63.5	HMDB0259776	-	-	-	-	-	Organic oxygen compounds	Organooxygen compounds	Carbonyl compounds	0	63.5	-	-	2.5078	2.0844	0.9652	0.02664	0.828	5.539	5.532	5.547	5.496	5.538	5.512	5.523	6.164	6.212	5.554	5.571	5.591	5.779	5.686	6.376	6.191	6.03
pos_3018	Isomenthone	metab_2053	yes	down	B(ii)	C17125	pos	18309-28-9	172.169	6.29308	M+NH4	C10H18O	0	42.6	HMDB0034972	-	-	-	-	-	Lipids and lipid-like molecules	Prenol lipids	Monoterpenoids	0	42.6	-	-	1.1513	1.2525	0.9838	0.04734	0.9257	5.067	5.027	5.046	5.121	5.031	4.969	5.024	5.033	4.82	4.833	4.887	4.883	5.126	5	5.161	4.966	4.913
pos_3214	Estetrol	metab_2241	yes	up	B(ii)	-	pos	-	609.345	6.07528	2M+H	C18H24O4	0	33.5	HMDB0251955;HMDB0304837	-	-	-	-	-	Lipids and lipid-like molecules	Steroids and steroid derivatives	Estrane steroids	0	33.5	-	-	2.4387	2.7159	1.0483	0.002601	0.4465	5.264	5.066	5.127	5.054	5.194	4.965	5.185	4.575	4.801	4.894	4.913	5.011	4.963	4.828	5.047	4.768	4.491
pos_3310	Acrylamide	metab_2335	yes	down	B(ii)	C01659	pos	1979-06-01	89.0713	5.84375	M+NH4	C3H5NO	0	48.3	HMDB0004296	-	-	-	-	-	Organic acids and derivatives	Carboximidic acids and derivatives	Carboximidic acids	0	48.3	-	-	2.1916	1.893	0.9722	0.004903	0.5096	4.822	4.839	4.81	4.757	4.758	4.859	4.825	4.879	4.729	4.789	4.773	4.728	5	4.929	5.156	4.867	4.682
pos_3438	Indolylacryloylglycine	metab_2455	yes	down	B(ii)	-	pos	3475-68-1	283.047	5.23748	M+K	C13H12N2O3	0	58.5	HMDB0006005	-	-	-	-	-	Organic acids and derivatives	Carboxylic acids and derivatives	Amino acids, peptides, and analogues	0	58.5	-	-	4.4292	3.8756	0.8717	0.03492	0.828	5.716	5.896	3.797	4.776	5.681	5.895	5.19	5.681	3.539	4.305	3.618	3.631	5.958	6.155	6.095	5.645	5.98
pos_3555	Semduramicin	metab_2575	yes	up	B(ii)	C22197	pos	-	448.254	4.90357	M+H+Na	C45H76O16	0	30.2	HMDB0258224	-	-	-	-	-	Organic oxygen compounds	Organooxygen compounds	Carbohydrates and carbohydrate conjugates	0	30.2	-	-	5.4466	5.6584	1.3751	0.01444	0.754	4.198	4.273	4.711	4.487	4.656	4.151	4.458	3.862	3.853	5.164	5.373	5.386	4.09	4.207	1.959	5.183	5.378
pos_3741	Arg-Thr-Lys-Arg	metab_2763	yes	down	B(ii)	-	pos	-	592.389	4.22125	M+CH3OH+H	C22H45N11O6	0	75.5	HMDB0304796	-	-	-	-	-	Organic acids and derivatives	Carboxylic acids and derivatives	Amino acids, peptides, and analogues	0	75.5	-	-	5.7047	5.2483	0.8199	0.01085	0.719	3.423	4.67	4.479	4.362	3.789	3.707	3.529	5.857	5.418	7.245	7.396	7.372	6.027	6.025	5.535	7.073	7.232
pos_3746	Pronetalol	metab_2768	yes	up	B(ii)	C11707	pos	54-80-8	522.312	4.18272	2M+ACN+Na	C15H19NO	0	41.2	HMDB0256806	-	-	-	-	-	Benzenoids	Naphthalenes	Not Available	0	41.2	-	-	2.7974	4.735	1.2013	0.01604	0.754	4.189	4.53	2.689	4.701	4.011	4.095	4.26	3.979	2.432	4.058	4.287	4.053	4.345	4.013	4.238	3.835	4.068
pos_3790	N-Myristoyl Arginine	metab_2810	yes	down	B(ii)	-	pos	-	385.317	3.99623	M+H	C20H40N4O3	0	71.8	HMDB0242046	-	-	-	-	-	Organic acids and derivatives	Carboxylic acids and derivatives	Amino acids, peptides, and analogues	0	71.8	-	-	2.7035	2.6391	0.9711	0.000592	0.3762	7.646	7.609	7.549	7.454	7.557	7.535	7.531	7.536	7.339	7.694	7.59	7.539	7.951	7.743	7.731	7.714	7.697
pos_3855	Cyclohexanecarboxamide	metab_2875	yes	down	B(ii)	-	pos	-	272.233	3.53775	2M+NH4	C7H13NO	0	32.5	HMDB0250651	-	-	-	-	-	Organic acids and derivatives	Carboxylic acids and derivatives	Carboxylic acid derivatives	0	32.5	-	-	2.0837	2.0916	0.9708	0.0138	0.7464	6.182	6.396	6.378	6.351	6.11	6.351	6.022	6.231	6.094	6.168	6.15	6.198	6.477	6.283	6.467	6.277	6.161
pos_3874	Statine	metab_2893	yes	up	B(ii)	-	pos	-	158.117	3.45963	M+H-H2O	C8H17NO3	0	53.1	HMDB0258487	-	-	-	-	-	Organic acids and derivatives	Carboxylic acids and derivatives	Amino acids, peptides, and analogues	0	53.1	-	-	2.4858	2.1875	1.0484	0.03879	0.8803	5.146	5.143	5.033	5.136	5.169	5.145	6.078	4.526	4.622	4.922	4.999	4.799	5.337	4.846	4.87	4.503	4.921
pos_3887	Phenol glucuronide	metab_2907	yes	down	B(ii)	-	pos	-	253.073	3.3986	M+H-H2O	C12H14O7	0	30.5	HMDB0060014	-	-	-	-	-	Organic oxygen compounds	Organooxygen compounds	Carbohydrates and carbohydrate conjugates	0	30.5	-	-	4.4354	3.7879	0.8868	0.005871	0.5329	5.164	5.045	4.028	3.936	4.978	4.482	4.201	4.02	3.728	3.822	3.807	3.966	5.381	4.866	5.255	4.77	5.264
pos_3907	Trans-p-Feruloyl-beta-D-glucopyranoside	metab_2925	yes	down	B(ii)	C17759	pos	537-98-4	401.083	3.20727	M+2Na-H	C16H20O9	0	33.2	HMDB0301952;HMDB0301717	-	-	-	-	-	Phenylpropanoids and polyketides	Cinnamic acids and derivatives	Hydroxycinnamic acids and derivatives	0	33.2	-	-	1.6344	1.6415	0.9823	0.009976	0.7144	6.279	6.04	6.257	6.241	6.296	6.296	6.312	6.277	6.131	6.113	6.191	6.119	6.392	6.251	6.467	6.349	6.229
pos_4014	Cetraxate	metab_3037	yes	down	B(ii)	C01564	pos	34675-84-8	288.159	2.77122	M+H-H2O	C17H23NO4	0	54.9	HMDB0249836	-	-	-	-	-	Phenylpropanoids and polyketides	Phenylpropanoic acids	Not Available	0	54.9	-	-	3.1713	2.7039	0.9404	0.04164	0.9	6.389	6.33	5.409	5.748	6.221	6.285	5.771	6.013	4.957	5.279	5.182	5.084	6.41	6.391	6.48	6.056	6.36
pos_4026	9H-Purine-9-ol	metab_3050	yes	up	B(ii)	-	pos	-	137.046	2.74773	M+H	C5H4N4O	0	39.8	HMDB0247704	-	-	-	-	-	Organoheterocyclic compounds	Imidazopyrimidines	Purines and purine derivatives	0	39.8	-	-	2.6169	2.176	1.053	0.02993	0.828	4.458	4.613	4.645	4.531	4.585	4.36	4.667	5.3	4.199	4.146	4.994	4.329	4.278	4.315	4.035	4.182	4.416
pos_4115	3-Aminopyrazin-2-ol	metab_3149	yes	up	B(ii)	-	pos	-	112.051	1.94447	M+H	C4H5N3O	0	37.8	HMDB0245823	-	-	-	-	-	Organoheterocyclic compounds	Diazines	Pyrazines	0	37.8	-	-	1.2281	1.3359	1.0154	0.02319	0.8227	4.857	4.865	4.833	4.897	4.962	4.851	4.89	4.796	4.767	4.782	4.696	4.722	4.898	4.697	4.716	4.737	4.739
pos_4123	Adenosine	metab_3158	yes	up	B(i)	C00212	pos	58-61-7	268.103	1.86913	M+H	C10H13N5O4	90.1	0	HMDB0247583;HMDB0000050;PW_C000034;MJDBOTE0000767	Nucleic acids	Nucleosides	map01100;map04024;map00230;map02010;map01232;map04270;map05012;map04080;map04923;map04924;map04022;map05034;map04071;map05032	Metabolism;Environmental Information Processing;Metabolism;Environmental Information Processing;Metabolism;Organismal Systems;Human Diseases;Environmental Information Processing;Organismal Systems;Organismal Systems;Environmental Information Processing;Human Diseases;Environmental Information Processing;Human Diseases	Global and overview maps;Signal transduction;Nucleotide metabolism;Membrane transport;Global and overview maps;Circulatory system;Neurodegenerative disease;Signaling molecules and interaction;Endocrine system;Endocrine system;Signal transduction;Substance dependence;Signal transduction;Substance dependence	Nucleosides, nucleotides, and analogues	Purine nucleosides	Not Available	90.1	0	Metabolic pathways;cAMP signaling pathway;Purine metabolism;ABC transporters;Nucleotide metabolism;Vascular smooth muscle contraction;Parkinson disease;Neuroactive ligand-receptor interaction;Regulation of lipolysis in adipocytes;Renin secretion;cGMP-PKG signaling pathway;Alcoholism;Sphingolipid signaling pathway;Morphine addiction	Metabolic pathways;cAMP signaling pathway;Purine metabolism;ABC transporters;Nucleotide metabolism;Vascular smooth muscle contraction;Parkinson disease;Neuroactive ligand-receptor interaction;Regulation of lipolysis in adipocytes;Renin secretion;cGMP-PKG signaling pathway;Alcoholism;Sphingolipid signaling pathway;Morphine addiction	4.1583	3.3202	1.1196	0.02976	0.828	5.369	4.75	4.546	5.658	5.217	4.587	6.05	5.659	4.315	4.861	4.517	4.392	4.427	4.59	3.156	3.718	4.771
pos_4174	Dihydrocarvone	metab_3211	yes	down	B(i)	C18018	pos	7764-50-3	153.127	1.68677	M+H	C10H16O	35.2	0	HMDB0036079	-	-	-	-	-	Lipids and lipid-like molecules	Prenol lipids	Monoterpenoids	35.2	0	-	-	1.4462	1.3782	0.983	0.02821	0.828	4.767	4.663	4.66	4.727	4.738	4.746	4.742	4.811	4.591	4.84	4.83	4.834	4.81	4.682	4.996	5.052	4.757
pos_4356	L-Glutamic gamma-semialdehyde	metab_3407	yes	up	B(ii)	C01165	pos	496-92-4	132.066	0.763517	M+H	C5H9NO3	0	47.4	PW_C001415;HMDB0002104	-	-	map01100;map00330;map01230	Metabolism;Metabolism;Metabolism	Global and overview maps;Amino acid metabolism;Global and overview maps	Organic acids and derivatives	Carboxylic acids and derivatives	Amino acids, peptides, and analogues	0	47.4	Metabolic pathways;Arginine and proline metabolism;Biosynthesis of amino acids	Metabolic pathways;Arginine and proline metabolism;Biosynthesis of amino acids	4.1405	3.0775	1.113	0.02823	0.828	4.137	3.985	6.135	3.994	4.158	4.357	4.709	4.479	4.85	4.518	5.069	4.355	3.603	4.101	3.865	4.216	3.7
pos_4359	Butanal	metab_3410	yes	down	B(i)	C01412	pos	123-72-8	73.0654	0.763517	M+H	C4H8O	43.7	0	HMDB0003543	-	-	map01100;map00650	Metabolism;Metabolism	Global and overview maps;Carbohydrate metabolism	Organic oxygen compounds	Organooxygen compounds	Carbonyl compounds	43.7	0	Metabolic pathways;Butanoate metabolism	Metabolic pathways;Butanoate metabolism	1.8124	1.7919	0.971	0.01498	0.754	4.647	4.69	4.635	4.679	4.693	4.658	4.604	4.756	4.398	4.594	4.903	4.833	4.934	4.664	4.653	4.77	4.482
pos_4397	Miserotoxin	metab_3452	yes	down	B(ii)	C08507	pos	24502-76-9	309.129	0.685533	M+ACN+H	C9H17NO8	0	64.8	HMDB0254754	-	-	-	-	-	Organic oxygen compounds	Organooxygen compounds	Carbohydrates and carbohydrate conjugates	0	64.8	-	-	1.977	2.9192	0.927	0.01743	0.754	4.102	4.316	4.744	4.192	4.523	3.881	3.892	4.846	4.418	4.358	4.771	4.075	4.348	3.766	3.981	4.793	4.18
pos_788	Terutroban	metab_4258	yes	down	B(ii)	-	pos	-	408.105	4.88072	M+H, M+Na	C20H22ClNO4S	0	39.2	HMDB0258849	-	-	-	-	-	Benzenoids	Tetralins	Not Available	0	39.2	-	-	4.4697	3.6965	0.8806	0.04795	0.9257	6.692	6.297	5.013	5.461	6.182	5.514	3.919	5.022	3.685	3.778	4.393	5.06	6.919	5.87	6.524	4.757	6.462
[truncated: 15 more columns]

## Sheet: Type Ⅲ eff vs ineff
ID	Metabolite	Metab ID	Significant	Regulate	level	KEGG Compound ID	Mode	CAS ID	M/Z	Retention time	Adducts	Formula	Fragmentation Score	Theoretical Fragmentation Score	Library ID	KEGG Compound First Category	KEGG Compound Second Category	KEGG Pathway ID	KEGG Pathway First Category	KEGG Pathway Second Category	HMDB Superclass	HMDB Class	HMDB Subclass	Fragmentation Score	Theoretical Fragmentation Score	KEGG Pathway Description	KEGG Pathway Description	VIP_pred_OPLS-DA	VIP_PLS-DA	FC(B1/B2)	P_value	FDR	B001	B002	B005	B009	B010	B012	B015	B003	B004	B007	B008	B011	B013	B014	b1_mean	b1_SD	b2_mean
neg_1097	L-4-Hydroxyglutamate semialdehyde	metab_4609	yes	up	B(ii)	C05938	neg	-	146.045	0.827517	M-H	C5H9NO4	0	46.4	HMDB0006556;PW_C002808	-	-	map01100;map00330	Metabolism;Metabolism	Global and overview maps;Amino acid metabolism	Organic acids and derivatives	Carboxylic acids and derivatives	Amino acids, peptides, and analogues	0	46.4	Metabolic pathways;Arginine and proline metabolism	Metabolic pathways;Arginine and proline metabolism	1.2176	1.2715	1.0192	0.02955	0.3233	5.448	5.587	5.491	5.609	5.54	5.694	5.575	5.56	5.432	5.319	5.529	5.419	5.495	5.449	5.563	0.08041	5.458
neg_1412	N-formylanthranilic acid	metab_4948	yes	down	B(i)	C05653	neg	3342-77-6	164.034	2.7601	M-H	C8H7NO3	38	0	HMDB0004089	-	-	map01100;map00380	Metabolism;Metabolism	Global and overview maps;Amino acid metabolism	Benzenoids	Benzene and substituted derivatives	Benzoic acids and derivatives	38	0	Metabolic pathways;Tryptophan metabolism	Metabolic pathways;Tryptophan metabolism	1.3878	1.4354	0.9598	0.0093	0.3233	4.401	4.343	4.266	4.478	4.65	4.566	4.392	4.627	4.548	4.516	4.711	4.69	4.743	4.564	4.442	0.1322	4.628
neg_1658	5-Formylcytosine	metab_5216	yes	up	B(ii)	-	neg	-	120.019	3.96003	M-H2O-H	C5H5N3O2	0	31.9	HMDB0246797	-	-	-	-	-	Organoheterocyclic compounds	Diazines	Pyrimidines and pyrimidine derivatives	0	31.9	-	-	2.7637	2.4403	1.2069	0.04244	0.3272	3.832	4.072	4.067	3.414	3.976	3.267	3.949	3.785	3.879	3.417	2.341	3.638	2.602	2.357	3.797	0.3247	3.146
neg_1683	3-Sulfodeoxycholic acid	metab_5243	yes	up	B(ii)	-	neg	67030-48-2	439.217	4.12865	M-H2O-H	C23H38O7S	0	44.5	HMDB0002504;LMST05020038	-	-	-	-	-	Lipids and lipid-like molecules	Sphingolipids	Ceramides	0	44.5	-	-	2.0963	1.5611	1.0537	0.01623	0.3233	5.226	5.247	5.747	5.357	5.642	5.201	5.249	5.175	5.163	5.259	4.93	5.234	5.05	4.934	5.381	0.2216	5.107
neg_1734	N-Acetylleucine	metab_5298	yes	up	B(i)	C02710	neg	1188-21-2	172.097	4.4294	M-H	C8H15NO3	64.5	0	HMDB0011756	-	-	-	-	-	Organic acids and derivatives	Carboxylic acids and derivatives	Amino acids, peptides, and analogues	64.5	0	-	-	1.6242	1.4458	1.0395	0.004459	0.3233	4.544	4.725	4.55	4.621	4.604	4.657	4.705	4.609	4.586	4.403	4.437	4.276	4.421	4.436	4.629	0.0707	4.453
neg_1735	Metomidate	metab_5299	yes	up	B(ii)	-	neg	-	275.105	4.4294	M+FA-H	C13H14N2O2	0	65.4	HMDB0254679	-	-	-	-	-	Organoheterocyclic compounds	Azoles	Imidazoles	0	65.4	-	-	3.1482	2.449	1.1738	0.003658	0.3233	3.769	3.615	4.35	3.72	4.236	3.725	3.632	3.256	3.24	3.611	3.09	3.463	3.596	2.786	3.864	0.2998	3.292
neg_1737	3-Hydroxy-2-oxoindole	metab_5301	yes	up	B(ii)	C11130	neg	-	297.086	4.44487	2M-H	C8H7NO2	0	48.5	HMDB0240741	-	-	map01100	Metabolism	Global and overview maps	Organoheterocyclic compounds	Indoles and derivatives	Indolines	0	48.5	Metabolic pathways	Metabolic pathways	2.3206	1.6733	1.0928	0.03905	0.327	3.793	3.835	4.469	3.965	4.404	3.806	3.837	3.697	3.762	3.862	3.567	3.845	3.844	3.143	4.015	0.2937	3.674
neg_1741	1,1-Dimethylbiguanide	metab_5306	yes	up	B(ii)	C07151	neg	1115-70-4	164.071	4.48703	M+Cl	C4H11N5	0	31.4	HMDB0001921	-	-	map04211;map04976;map04152	Organismal Systems;Organismal Systems;Environmental Information Processing	Aging;Digestive system;Signal transduction	Organic nitrogen compounds	Organonitrogen compounds	Guanidines	0	31.4	Longevity regulating pathway;Bile secretion;AMPK signaling pathway	Longevity regulating pathway;Bile secretion;AMPK signaling pathway	2.4112	1.8626	1.1073	0.01059	0.3233	3.663	3.727	4.345	3.914	4.154	3.82	3.839	3.314	3.823	3.676	3.223	3.77	3.501	3.496	3.923	0.2433	3.543
neg_1746	Mitomycin	metab_5311	yes	up	B(ii)	C06681	neg	1950-07-07	369.097	4.50955	M+Cl	C15H18N4O5	0	65.4	HMDB0014450	Antibiotics	Others	-	-	-	Organoheterocyclic compounds	Indoles and derivatives	Indolequinones	0	65.4	-	-	2.7929	2.3462	1.1655	0.0263	0.3233	4.571	4.486	4.918	4.805	4.894	4.212	4.495	3.938	4.539	4.504	2.867	4.457	4.098	3.382	4.626	0.2582	3.969
neg_1790	Celgosivir	metab_5359	yes	up	B(ii)	-	neg	-	296.091	4.8363	M+K-2H	C12H21NO5	0	32.3	HMDB0249792	-	-	-	-	-	Organoheterocyclic compounds	Indolizidines	Not Available	0	32.3	-	-	1.2608	0.9813	1.024	0.02631	0.3233	4.717	4.714	4.843	4.635	4.864	4.633	4.682	4.656	4.685	4.616	4.524	4.682	4.63	4.516	4.727	0.09289	4.616
neg_1799	Bisnortilidin	metab_5368	yes	up	B(ii)	-	neg	-	226.124	4.90353	M-H2O-H	C15H19NO2	0	30.7	HMDB0249273	-	-	-	-	-	Organic acids and derivatives	Carboxylic acids and derivatives	Amino acids, peptides, and analogues	0	30.7	-	-	2.3432	1.7823	1.068	0.01102	0.3233	5.212	5.291	5.585	5.214	5.542	5.125	5.306	5.128	5.207	5.151	4.781	5.164	4.906	4.564	5.325	0.174	4.986
neg_1802	Norfluoxetine	metab_5373	yes	up	B(ii)	-	neg	83891-03-6	294.112	4.9171	M-H	C16H16F3NO	0	39.1	PW_C040649;HMDB0060551	-	-	-	-	-	Benzenoids	Benzene and substituted derivatives	Trifluoromethylbenzenes	0	39.1	-	-	2.9748	2.2182	1.1446	0.01763	0.3233	4.325	4.357	4.677	4.34	4.652	4.138	4.377	4.16	4.246	4.13	3.721	4.133	3.758	2.816	4.409	0.1914	3.852
neg_1853	Diflubenzuron	metab_5429	yes	up	B(ii)	C14427	neg	35367-38-5	309.026	5.4545	M-H	C14H9ClF2N2O2	0	30.6	HMDB0031778	-	-	-	-	-	Benzenoids	Benzene and substituted derivatives	N-phenylureas	0	30.6	-	-	1.9154	1.4076	1.0481	0.02684	0.3233	4.984	4.976	5.474	5.1	5.406	5.036	5.027	4.835	5.022	5.019	4.71	5.031	4.973	4.758	5.143	0.2076	4.907
neg_1899	Primidone	metab_5478	yes	up	B(ii)	C07371	neg	125-33-7	255.054	5.75978	M+K-2H	C12H14N2O2	0	46.2	HMDB0014932	-	-	-	-	-	Organoheterocyclic compounds	Diazines	Pyrimidines and pyrimidine derivatives	0	46.2	-	-	2.322	1.7321	1.0599	0.01052	0.3233	5.561	5.615	5.895	5.534	5.883	5.504	5.618	5.481	5.535	5.523	5.197	5.458	5.259	4.919	5.659	0.1629	5.339
neg_1974	2-Hydroxyquinoline-3-carboxylic acid	metab_5560	yes	up	B(ii)	-	neg	-	224.012	6.03035	M+Cl	C10H7NO3	0	40.3	HMDB0245167	-	-	-	-	-	Organoheterocyclic compounds	Quinolines and derivatives	Quinoline carboxylic acids	0	40.3	-	-	1.987	1.536	1.0669	0.03377	0.3233	4.244	4.303	4.515	4.106	4.431	4.055	4.257	4.187	4.291	4.094	3.972	4.123	3.781	3.584	4.273	0.1637	4.005
neg_2234	Isophthalic Acid	metab_5842	yes	down	B(i)	C22203	neg	121-91-5	165.018	7.21723	M-H	C8H6O4	65.7	0	-	-	-	-	-	-	-	-	-	65.7	0	-	-	1.1154	1.1457	0.9757	0.04714	0.3301	4.893	4.691	4.715	4.707	4.688	4.717	4.772	5.042	4.874	4.747	4.775	4.736	4.993	4.839	4.74	0.07286	4.858
neg_2827	Procarbazine	metab_6497	yes	down	B(ii)	C07402	neg	671-16-9	220.146	6.6572	M-H	C12H19N3O	0	63.8	HMDB0015299	-	-	-	-	-	Benzenoids	Benzene and substituted derivatives	Benzoic acids and derivatives	0	63.8	-	-	1.4385	1.4264	0.9591	0.01358	0.3233	4.178	4.385	4.469	4.572	4.312	4.418	4.496	4.722	4.422	4.529	4.7	4.631	4.491	4.648	4.404	0.1297	4.592
neg_3084	Golotimod	metab_6774	yes	up	B(ii)	-	neg	-	378.127	5.96097	M+FA-H	C16H19N3O5	0	67.5	HMDB0252908	-	-	-	-	-	Organic acids and derivatives	Carboxylic acids and derivatives	Amino acids, peptides, and analogues	0	67.5	-	-	2.4386	1.7976	1.1007	0.01858	0.3233	4.253	3.803	4.393	3.859	4.187	3.845	3.742	3.903	3.72	3.771	3.83	3.641	3.456	3.193	4.012	0.2587	3.645
neg_3087	Terephthalic Acid	metab_6777	yes	down	B(i)	C06337	neg	100-21-0	165.018	5.95642	M-H	C8H6O4	50.4	0	HMDB0002428;MJDBOTE0000641	-	-	map01100	Metabolism	Global and overview maps	Benzenoids	Benzene and substituted derivatives	Benzoic acids and derivatives	50.4	0	Metabolic pathways	Metabolic pathways	1.3135	0.9508	0.9753	0.04487	0.3272	4.75	4.596	4.508	4.651	4.557	4.61	4.62	4.593	4.756	4.668	4.722	4.647	4.948	4.78	4.613	0.0761	4.73
neg_3098	Cysteinylglycine	metab_6789	yes	up	B(ii)	C01419	neg	19246-18-5	199.016	5.92462	M+Na-2H	C5H10N2O3S	0	53.5	PW_C000055;HMDB0000078;HMDB0257594	-	-	map01100;map00480	Metabolism;Metabolism	Global and overview maps;Metabolism of other amino acids	Organic acids and derivatives	Carboxylic acids and derivatives	Amino acids, peptides, and analogues	0	53.5	Metabolic pathways;Glutathione metabolism	Metabolic pathways;Glutathione metabolism	1.7994	1.3959	1.0482	0.006748	0.3233	4.354	4.467	4.546	4.314	4.597	4.348	4.426	4.312	4.329	4.322	4.055	4.335	4.209	4.061	4.436	0.1066	4.232
neg_3124	Histidylcysteine	metab_6818	yes	up	B(ii)	-	neg	116833-93-3	279.054	5.80687	M+Na-2H	C9H14N4O3S	0	32.7	HMDB0028882	-	-	-	-	-	Organic acids and derivatives	Carboxylic acids and derivatives	Amino acids, peptides, and analogues	0	32.7	-	-	2.1907	2.0115	1.1047	0.04602	0.3272	4.921	4.999	4.909	4.516	4.892	4.498	4.955	4.825	4.904	4.481	3.503	4.612	4.192	3.984	4.813	0.2117	4.357
neg_3151	Meclocycline	metab_6847	yes	up	B(ii)	-	neg	-	497.077	5.7283	M+Na-2H	C22H21ClN2O8	0	51	HMDB0254395	-	-	-	-	-	Phenylpropanoids and polyketides	Tetracyclines	Not Available	0	51	-	-	1.1171	0.8982	1.0154	0.02558	0.3233	6.174	6.145	6.349	6.249	6.274	6.133	6.126	6.12	6.065	6.147	6.05	6.194	6.123	6.089	6.207	0.08507	6.113
neg_3163	(2R,4S)-2-Aminoformyl-6-fluoro-spiro[chroman-4,4'-imidazolidine]-2',5'-dione	metab_6860	yes	up	B(ii)	-	neg	-	300.039	5.72033	M+Na-2H	C12H10FN3O4	0	35.1	HMDB0242567	-	-	-	-	-	Organoheterocyclic compounds	Azolidines	Imidazolidines	0	35.1	-	-	1.1664	0.8784	1.0161	0.02756	0.3233	5.753	5.754	5.924	5.806	5.938	5.72	5.764	5.717	5.744	5.728	5.67	5.791	5.687	5.673	5.808	0.08753	5.716
neg_3187	Methoxyindole	metab_6886	yes	up	B(ii)	-	neg	-	182.037	5.67228	M+Cl	C9H9NO	0	33.6	HMDB0254550	-	-	-	-	-	Organoheterocyclic compounds	Indoles and derivatives	Indoles	0	33.6	-	-	2.2689	1.7894	1.0895	0.03485	0.3233	4.286	4.455	4.701	4.313	4.647	4.105	4.337	4.216	4.432	4.206	3.852	4.286	3.891	3.425	4.406	0.2105	4.044
neg_3199	6-Hydroxy-1H-indole-3-acetamide	metab_6899	yes	up	B(ii)	-	neg	192184-73-9	225.045	5.66433	M+Cl	C10H10N2O2	0	45.9	HMDB0031173	-	-	-	-	-	Organoheterocyclic compounds	Indoles and derivatives	Hydroxyindoles	0	45.9	-	-	2.6321	2.0253	1.1169	0.01598	0.3233	4.49	4.326	4.791	4.147	4.87	4.115	4.291	3.993	4.302	4.156	3.861	4.336	3.56	3.572	4.433	0.2991	3.969
neg_3293	Furanodienone	metab_7004	yes	up	B(ii)	C16960	neg	24268-41-5	211.113	4.8363	M-H2O-H	C15H18O2	0	47.3	HMDB0036768	-	-	-	-	-	Lipids and lipid-like molecules	Prenol lipids	Sesquiterpenoids	0	47.3	-	-	1.2841	0.9755	1.0168	0.01373	0.3233	6.237	6.262	6.397	6.237	6.376	6.201	6.262	6.237	6.235	6.182	6.109	6.226	6.16	6.099	6.282	0.07476	6.178
neg_3308	4-Hydroxy-5-phenyltetrahydro-1,3-oxazin-2-one	metab_7020	yes	up	B(ii)	C16595	neg	-	192.066	4.71705	M-H	C10H11NO3	0	38.2	PW_C040532;HMDB0060389	-	-	map00982	Metabolism	Xenobiotics biodegradation and metabolism	Benzenoids	Benzene and substituted derivatives	Not Available	0	38.2	Drug metabolism - cytochrome P450	Drug metabolism - cytochrome P450	2.067	1.7238	1.0598	0.02421	0.3233	5.719	5.862	6.078	5.75	5.921	5.544	5.788	5.627	5.824	5.568	5.126	5.785	5.279	5.159	5.809	0.1684	5.481
neg_3321	8-Aminoguanosine	metab_7034	yes	up	B(ii)	-	neg	-	333.073	4.67053	M+Cl	C10H14N6O5	0	34.3	HMDB0247416	-	-	-	-	-	Nucleosides, nucleotides, and analogues	Purine nucleosides	Not Available	0	34.3	-	-	1.7896	1.5128	1.0555	0.04197	0.3272	4.759	4.824	4.915	4.662	4.95	4.546	4.74	4.706	4.772	4.663	4.281	4.734	4.326	4.155	4.771	0.1409	4.52
neg_3330	Acetyl-DL-Leucine	metab_7043	yes	up	B(i)	C02710	neg	1188-21-2	172.097	4.66255	M-H	C8H15NO3	68.9	0	HMDB0011756	-	-	-	-	-	Organic acids and derivatives	Carboxylic acids and derivatives	Amino acids, peptides, and analogues	68.9	0	-	-	1.6598	1.3635	1.0458	0.01148	0.3233	4.521	4.732	4.649	4.551	4.69	4.476	4.646	4.553	4.646	4.411	4.227	4.437	4.285	4.289	4.609	0.09439	4.407
neg_3375	2,6-Dichloro-4-nitrophenol	metab_7090	yes	down	B(ii)	-	neg	-	243.899	4.3692	M+K-2H	C6H3Cl2NO3	0	55.2	HMDB0245511	-	-	-	-	-	Benzenoids	Phenols	Nitrophenols	0	55.2	-	-	1.1618	0.9503	0.9833	0.01222	0.3233	5.857	5.872	5.764	5.894	5.84	5.97	5.908	5.904	5.881	5.976	6.068	5.975	5.998	6.002	5.872	0.06379	5.972
neg_3552	Aminoglutethimide	metab_7283	yes	up	B(ii)	C07617	neg	125-84-8	269.07	3.43392	M+K-2H	C13H16N2O2	0	44.4	HMDB0014501	-	-	-	-	-	Benzenoids	Benzene and substituted derivatives	Aniline and substituted anilines	0	44.4	-	-	3.2069	2.4963	1.1928	0.01276	0.3233	3.96	4.092	4.512	3.949	4.379	3.919	4.081	3.914	3.965	3.953	2.775	3.761	3.058	2.792	4.127	0.2301	3.46
neg_3570	Phosphinic amide, bis(1-aziridinyl)-N-bis(2-chloroethyl)-	metab_7303	yes	up	B(ii)	-	neg	-	252.021	3.345	M-H2O-H	C8H16Cl2N3OP	0	45	HMDB0248683	-	-	-	-	-	Organic nitrogen compounds	Organonitrogen compounds	Nitrogen mustard compounds	0	45	-	-	2.5826	2.0601	1.1445	0.04044	0.3272	3.629	4.009	4.395	4.159	4.372	3.906	3.856	3.712	3.915	3.957	2.668	4.023	3.442	3.035	4.047	0.2804	3.536
neg_3574	Glycylleucine	metab_7307	yes	up	B(ii)	C02155	neg	869-19-2	169.098	3.33148	M-H2O-H	C8H16N2O3	0	38.5	HMDB0028929;HMDB0000759	-	-	-	-	-	Organic acids and derivatives	Carboxylic acids and derivatives	Amino acids, peptides, and analogues	0	38.5	-	-	2.1657	1.684	1.0696	0.04415	0.3272	4.824	5.169	5.541	5.319	5.566	5.075	5.169	4.983	5.129	5.144	4.405	5.206	4.802	4.607	5.238	0.2625	4.897
neg_3585	N-Acetyl-DL-Valine	metab_7319	yes	up	B(i)	-	neg	96-81-1	158.081	3.30495	M-H	C7H13NO3	45.2	0	HMDB0011757	-	-	-	-	-	Organic acids and derivatives	Carboxylic acids and derivatives	Amino acids, peptides, and analogues	45.2	0	-	-	1.0804	1.1864	1.0181	0.0442	0.3272	5.234	5.359	5.246	5.413	5.296	5.453	5.408	5.342	5.263	5.149	5.28	5.153	5.274	5.28	5.344	0.08663	5.249
neg_3587	N-Acetyl-L-Tyrosine	metab_7321	yes	up	B(i)	C01657	neg	537-55-3	222.077	3.29745	M-H	C11H13NO4	89.9	0	HMDB0000866;HMDB0244966;MJDBOTE0000672	-	-	-	-	-	Organic acids and derivatives	Carboxylic acids and derivatives	Amino acids, peptides, and analogues	89.9	0	-	-	2.0909	1.6328	1.0745	0.02404	0.3233	4.405	4.238	4.53	4.562	4.6	4.238	4.619	4.307	4.435	4.431	3.792	4.229	3.998	3.834	4.456	0.1639	4.147
neg_3617	N-alpha-Acetyl-L-lysine	metab_7355	yes	up	B(ii)	C12989	neg	1946-82-3	169.098	3.21042	M-H2O-H	C8H16N2O3	0	55	HMDB0000446	-	-	-	-	-	Organic acids and derivatives	Carboxylic acids and derivatives	Amino acids, peptides, and analogues	0	55	-	-	2.2007	1.8237	1.0848	0.03897	0.327	4.663	4.945	5.131	4.975	5.221	4.726	5.011	4.722	4.874	4.895	3.892	4.897	4.474	4.21	4.953	0.2014	4.566
neg_3735	P-Synephrine	metab_7483	yes	up	B(ii)	C04548	neg	1994-07-05	148.076	2.84315	M-H2O-H	C9H13NO2	0	63.4	HMDB0004826	-	-	-	-	-	Benzenoids	Phenols	1-hydroxy-2-unsubstituted benzenoids	0	63.4	-	-	2.3382	1.7703	1.1025	0.04604	0.3272	4.043	3.856	4.504	4.407	4.527	3.917	4.26	3.944	3.947	4.32	3.422	4.108	3.769	3.261	4.216	0.2788	3.824
neg_4141	Imidazoleacetic acid riboside	metab_7918	yes	up	B(ii)	C05131	neg	29605-99-0	303.083	0.87495	M+FA-H	C10H14N2O6	0	50.5	HMDB0002331	-	-	map00340	Metabolism	Amino acid metabolism	Nucleosides, nucleotides, and analogues	Imidazole ribonucleosides and ribonucleotides	Not Available	0	50.5	Histidine metabolism	Histidine metabolism	1.9052	2.454	1.0571	0.02681	0.3233	5.792	5.912	5.457	6.284	6.007	6.233	6.074	5.757	5.533	5.65	5.718	5.298	5.676	5.875	5.966	0.2823	5.644
neg_4261	Histidinal	metab_8044	yes	up	B(ii)	C01929	neg	23784-15-8	184.072	0.7323	M+FA-H	C6H9N3O	0	32.7	HMDB0012234	-	-	map01100;map00340	Metabolism;Metabolism	Global and overview maps;Amino acid metabolism	Organic nitrogen compounds	Organonitrogen compounds	Amines	0	32.7	Metabolic pathways;Histidine metabolism	Metabolic pathways;Histidine metabolism	3.0858	2.3327	1.1397	0.01844	0.3233	4.654	4.712	5.414	4.968	5.361	4.696	4.856	4.651	4.608	4.736	3.755	4.826	4.254	3.589	4.952	0.3168	4.345
neg_457	Cytidine 2',3'-cyclic phosphate	metab_8375	yes	up	B(ii)	C00127	neg	15718-51-1	326.016	5.45042	M-H, M+Na-2H	C9H12N3O7P	0	30.2	HMDB0011691	-	-	map01100;map00480;map01240;map05208;map04918;map05415;map04216	Metabolism;Metabolism;Metabolism;Human Diseases;Organismal Systems;Human Diseases;Cellular Processes	Global and overview maps;Metabolism of other amino acids;Global and overview maps;Cancer: overview;Endocrine system;Cardiovascular disease;Cell growth and death	Organic acids and derivatives	Carboxylic acids and derivatives	Amino acids, peptides, and analogues	0	30.2	Metabolic pathways;Glutathione metabolism;Biosynthesis of cofactors;Chemical carcinogenesis - reactive oxygen species;Thyroid hormone synthesis;Diabetic cardiomyopathy;Ferroptosis	Metabolic pathways;Glutathione metabolism;Biosynthesis of cofactors;Chemical carcinogenesis - reactive oxygen species;Thyroid hormone synthesis;Diabetic cardiomyopathy;Ferroptosis	2.0445	1.5027	1.0603	0.02847	0.3233	4.641	4.584	5.161	4.761	5.119	4.72	4.633	4.448	4.644	4.702	4.262	4.674	4.59	4.39	4.803	0.238	4.53
neg_7	(+/-)-6-Chlorotryptophan	metab_8997	yes	up	B(ii)	-	neg	17808-21-8	237.043	5.7283	M-H, 2M-H, M+FA-H, M+Cl	C11H11ClN2O2	0	37.5	HMDB0033557	-	-	-	-	-	Organoheterocyclic compounds	Indoles and derivatives	Indolyl carboxylic acids and derivatives	0	37.5	-	-	1.0021	0.7635	1.0097	0.03265	0.3233	7.301	7.305	7.467	7.379	7.447	7.299	7.317	7.284	7.265	7.3	7.262	7.344	7.289	7.275	7.359	0.07237	7.288
neg_85	N-formimidoyl-glutamic acid	metab_9163	yes	up	B(ii)	C00439	neg	816-90-0	173.056	0.803717	M-H, M+Cl, M-H2O-H	C6H10N2O4	0	36.7	HMDB0255140;HMDB0000854	-	-	map01100;map00340	Metabolism;Metabolism	Global and overview maps;Amino acid metabolism	Organic acids and derivatives	Carboxylic acids and derivatives	Amino acids, peptides, and analogues	0	36.7	Metabolic pathways;Histidine metabolism	Metabolic pathways;Histidine metabolism	2.3614	1.8941	1.0711	0.01914	0.3233	5.754	5.866	6.156	5.714	6.106	5.537	5.795	5.672	5.784	5.614	5.082	5.696	5.339	5.023	5.847	0.2191	5.459
neg_1916	4-Nitrophenol	metab_9330	yes	down	B(i)	C00870	neg	100-02-7;98-95-3	138.019	5.86023	M-H	C6H5NO3	73.9	0	HMDB0041950;HMDB0001232;MJDBOTE0000622	-	-	-	-	-	Benzenoids	Benzene and substituted derivatives	Nitrobenzenes	73.9	0	-	-	1.0009	0.7914	0.9854	0.02484	0.3233	4.839	4.857	4.757	4.874	4.821	4.939	4.829	4.846	4.864	4.906	4.963	4.932	4.928	4.984	4.845	0.0555	4.917
pos_1023	N,N-Diacetyl-O-methylhydroxylamine	metab_27	yes	up	B(i)	-	pos	-	154.047	1.21592	M+H, M+Na	C5H9NO3	39.6	0	-	-	-	-	-	-	-	-	-	39.6	0	-	-	1.1627	1.3344	1.021	0.036	0.6877	6.286	6.373	6.288	6.355	6.166	6.406	6.413	6.372	6.176	6.232	6.144	5.993	6.265	6.196	6.327	0.08731	6.197
pos_1024	(2S)-2-Amino-3-[(2S,3R)-2-amino-3-hydroxybutanoyl]oxypropanoic acid	metab_28	yes	up	B(ii)	-	pos	-	189.087	0.8419	M+H-H2O, M+2Na-H	C7H14N2O5	0	46.5	HMDB0257561	-	-	-	-	-	Organic acids and derivatives	Carboxylic acids and derivatives	Amino acids, peptides, and analogues	0	46.5	-	-	1.7346	1.3011	1.0272	0.03304	0.6877	5.352	5.52	5.556	5.455	5.489	5.277	5.422	5.379	5.455	5.116	5.294	5.404	5.203	5.217	5.439	0.09774	5.295
pos_1040	N-Acetyl-1-aspartylglutamic acid	metab_46	yes	up	B(ii)	C12270	pos	3106-85-2	305.097	1.64287	M+H, M+Na	C11H16N2O8	0	74.7	HMDB0255414;HMDB0001067	-	-	map01100;map04080;map00250	Metabolism;Environmental Information Processing;Metabolism	Global and overview maps;Signaling molecules and interaction;Amino acid metabolism	Organic acids and derivatives	Carboxylic acids and derivatives	Amino acids, peptides, and analogues	0	74.7	Metabolic pathways;Neuroactive ligand-receptor interaction;Alanine, aspartate and glutamate metabolism	Metabolic pathways;Neuroactive ligand-receptor interaction;Alanine, aspartate and glutamate metabolism	1.8899	2.4083	1.049	0.01501	0.6877	6.815	6.956	6.53	7.279	6.961	7.213	7.073	6.757	6.586	6.689	6.561	6.352	6.71	6.888	6.975	0.2525	6.649
pos_1209	1,1,1,2,2-Pentafluoro-7-phenylheptan-3-one	metab_230	yes	up	B(ii)	-	pos	-	263.084	0.6388	M+H-H2O	C13H13F5O	0	61.3	HMDB0252282	-	-	-	-	-	Benzenoids	Benzene and substituted derivatives	Not Available	0	61.3	-	-	1.0373	1.1371	1.0178	0.02798	0.6877	6.128	5.955	6.022	6.063	6.066	6.083	6.073	5.996	5.95	5.93	5.752	5.968	5.989	6.068	6.056	0.05426	5.95
pos_124	O-Acetyl-L-serine	metab_264	yes	up	B(i)	C00979	pos	5147-00-2	170.042	0.826217	M+H, M+Na, M+2Na-H	C5H9NO4	52.9	0	HMDB0003011	-	-	map01100;map00920;map00270;map01200;map01230;map04122	Metabolism;Metabolism;Metabolism;Metabolism;Metabolism;Genetic Information Processing	Global and overview maps;Energy metabolism;Amino acid metabolism;Global and overview maps;Global and overview maps;Folding, sorting and degradation	Organic acids and derivatives	Carboxylic acids and derivatives	Amino acids, peptides, and analogues	52.9	0	Metabolic pathways;Sulfur metabolism;Cysteine and methionine metabolism;Carbon metabolism;Biosynthesis of amino acids;Sulfur relay system	Metabolic pathways;Sulfur metabolism;Cysteine and methionine metabolism;Carbon metabolism;Biosynthesis of amino acids;Sulfur relay system	1.0811	1.1881	1.0174	0.03754	0.6877	6.09	6.259	6.169	6.27	6.119	6.349	6.213	6.234	6.105	6.001	6.019	6.116	6.114	6.14	6.21	0.09116	6.104
pos_1263	N-Nitrosomethylethylamine	metab_290	yes	up	B(i)	C19281	pos	10595-95-6	121.097	0.74	M+CH3OH+H	C3H8N2O	36.5	0	-	-	-	-	-	-	-	-	-	36.5	0	-	-	1.8252	1.7803	1.0315	0.0001397	0.2081	5.151	5.068	5.163	5.21	5.141	5.211	5.222	5.077	5.003	4.908	5.009	5.05	4.989	5.028	5.167	0.05388	5.009
pos_1264	Asparaginylglycine	metab_291	yes	up	B(ii)	-	pos	67576-72-1	212.064	0.74	M+Na	C6H11N3O4	0	60.4	HMDB0028731	-	-	-	-	-	Organic acids and derivatives	Carboxylic acids and derivatives	Amino acids, peptides, and analogues	0	60.4	-	-	3.1536	2.2377	1.1076	0.03637	0.6877	4.357	4.145	5.006	4.442	4.823	4.407	4.37	3.839	4.445	4.192	3.867	4.44	4.314	3.383	4.507	0.2989	4.069
pos_1285	2'-Fluoro-5-iodoarauracil	metab_313	yes	up	B(ii)	-	pos	-	336.949	0.794883	M+H-2H2O	C9H10FIN2O5	0	57.1	HMDB0245538	-	-	-	-	-	Nucleosides, nucleotides, and analogues	Pyrimidine nucleosides	Pyrimidine 2''-deoxyribonucleosides	0	57.1	-	-	2.9425	2.2559	1.0939	0.04337	0.6889	5.028	5.015	5.31	4.848	5.152	4.49	4.819	4.833	4.998	4.771	3.988	4.78	4.341	3.978	4.952	0.2644	4.527
pos_1289	N2-Acetylornithine	metab_317	yes	up	B(ii)	C00437	pos	6205-08-09	157.097	0.810533	M+H-H2O	C7H14N2O3	0	48.9	HMDB0003357	-	-	map01100;map01210;map00220;map01230	Metabolism;Metabolism;Metabolism;Metabolism	Global and overview maps;Global and overview maps;Amino acid metabolism;Global and overview maps	Organic acids and derivatives	Carboxylic acids and derivatives	Amino acids, peptides, and analogues	0	48.9	Metabolic pathways;2-Oxocarboxylic acid metabolism;Arginine biosynthesis;Biosynthesis of amino acids	Metabolic pathways;2-Oxocarboxylic acid metabolism;Arginine biosynthesis;Biosynthesis of amino acids	2.91	2.3077	1.0955	0.007197	0.6877	4.549	4.726	4.62	4.618	4.512	4.204	4.65	4.305	4.541	4.181	3.925	4.369	4.05	3.732	4.554	0.1689	4.157
pos_1297	L-Serine	metab_326	yes	up	B(i)	C00065	pos	56-45-1	106.05	0.826217	M+H	C3H7NO3	94.1	0	PW_C000120;HMDB0000187;MJDBOTE0001776	Peptides	Amino acids	map01100;map00564;map04978;map01200;map00920;map01240;map00600;map00270;map02010;map01230;map00970;map04974;map00470;map00260;map04071;map00630;map05230	Metabolism;Metabolism;Organismal Systems;Metabolism;Metabolism;Metabolism;Metabolism;Metabolism;Environmental Information Processing;Metabolism;Genetic Information Processing;Organismal Systems;Metabolism;Metabolism;Environmental Information Processing;Metabolism;Human Diseases	Global and overview maps;Lipid metabolism;Digestive system;Global and overview maps;Energy metabolism;Global and overview maps;Lipid metabolism;Amino acid metabolism;Membrane transport;Global and overview maps;Translation;Digestive system;Metabolism of other amino acids;Amino acid metabolism;Signal transduction;Carbohydrate metabolism;Cancer: overview	Organic acids and derivatives	Carboxylic acids and derivatives	Amino acids, peptides, and analogues	94.1	0	Metabolic pathways;Glycerophospholipid metabolism;Mineral absorption;Carbon metabolism;Sulfur metabolism;Biosynthesis of cofactors;Sphingolipid metabolism;Cysteine and methionine metabolism;ABC transporters;Biosynthesis of amino acids;Aminoacyl-tRNA biosynthesis;Protein digestion and absorption;D-Amino acid metabolism;Glycine, serine and threonine metabolism;Sphingolipid signaling pathway;Glyoxyl…	Metabolic pathways;Glycerophospholipid metabolism;Mineral absorption;Carbon metabolism;Sulfur metabolism;Biosynthesis of cofactors;Sphingolipid metabolism;Cysteine and methionine metabolism;ABC transporters;Biosynthesis of amino acids;Aminoacyl-tRNA biosynthesis;Protein digestion and absorption;D-Amino acid metabolism;Glycine, serine and threonine metabolism;Sphingolipid signaling pathway;Glyoxyl…	1.1543	1.3222	1.0249	0.02005	0.6877	4.668	4.766	4.691	4.798	4.628	4.86	4.782	4.75	4.588	4.514	4.561	4.669	4.657	4.652	4.742	0.08185	4.627
pos_1330	Homoanserine	metab_364	yes	up	B(ii)	-	pos	20314-38-9	277.125	0.889433	M+Na	C11H18N4O3	0	64.3	HMDB0005767	-	-	-	-	-	Organic acids and derivatives	Peptidomimetics	Hybrid peptides	0	64.3	-	-	4.2157	3.6261	1.2356	0.001483	0.6444	3.678	4.329	3.905	3.34	4.546	4.437	4.065	3.643	3.062	3.026	3.286	3.438	3.418	3.033	4.043	0.4352	3.272
pos_1336	5-Carboxy-2'-deoxyuridine	metab_370	yes	up	B(ii)	-	pos	-	305.097	1.01718	M+CH3OH+H	C10H12N2O7	0	30.7	HMDB0060774	-	-	-	-	-	Nucleosides, nucleotides, and analogues	Pyrimidine nucleosides	Pyrimidine 2''-deoxyribonucleosides	0	30.7	-	-	1.9295	2.4599	1.0586	0.01687	0.6877	5.943	6.089	5.673	6.435	6.105	6.383	6.212	5.916	5.726	5.8	5.721	5.426	5.844	6.034	6.12	0.2612	5.781
pos_1337	L-Methionine	metab_371	yes	down	B(i)	C00073	pos	59-51-8;63-68-3	150.058	1.05082	M+H	C5H11NO2S	60	0	PW_C000548;HMDB0033951;HMDB0000696;MJDBOTE0001368	Peptides	Amino acids	map01100;map04978;map01240;map01210;map00270;map00470;map01230;map04974;map00970;map01523;map05230	Metabolism;Organismal Systems;Metabolism;Metabolism;Metabolism;Metabolism;Metabolism;Organismal Systems;Genetic Information Processing;Human Diseases;Human Diseases	Global and overview maps;Digestive system;Global and overview maps;Global and overview maps;Amino acid metabolism;Metabolism of other amino acids;Global and overview maps;Digestive system;Translation;Drug resistance: antineoplastic;Cancer: overview	Organic acids and derivatives	Carboxylic acids and derivatives	Amino acids, peptides, and analogues	60	0	Metabolic pathways;Mineral absorption;Biosynthesis of cofactors;2-Oxocarboxylic acid metabolism;Cysteine and methionine metabolism;D-Amino acid metabolism;Biosynthesis of amino acids;Protein digestion and absorption;Aminoacyl-tRNA biosynthesis;Antifolate resistance;Central carbon metabolism in cancer	Metabolic pathways;Mineral absorption;Biosynthesis of cofactors;2-Oxocarboxylic acid metabolism;Cysteine and methionine metabolism;D-Amino acid metabolism;Biosynthesis of amino acids;Protein digestion and absorption;Aminoacyl-tRNA biosynthesis;Antifolate resistance;Central carbon metabolism in cancer	4.139	2.9474	0.8611	0.03918	0.6877	4.524	4.888	4.516	5.877	4.011	5.628	4.091	5.616	4.518	5.678	5.61	5.473	5.961	6.092	4.791	0.7229	5.564
pos_1357	4-Amino-4-deoxyarabinose	metab_393	yes	up	B(ii)	-	pos	-	114.055	1.27013	M+H-2H2O	C5H11NO4	0	35.1	HMDB0246348	-	-	-	-	-	Organic oxygen compounds	Organooxygen compounds	Carbohydrates and carbohydrate conjugates	0	35.1	-	-	1.0534	1.0154	1.0173	0.04647	0.6965	5.483	5.556	5.539	5.475	5.407	5.536	5.622	5.578	5.417	5.464	5.325	5.323	5.45	5.406	5.517	0.06912	5.423
pos_1382	N-Methyl-D-Aspartic Acid	metab_420	yes	up	B(i)	C12269	pos	6384-92-5	148.06	1.65072	M+H	C5H9NO4	48.9	0	HMDB0002393;MJDBOTE0000848	-	-	-	-	-	Organic acids and derivatives	Carboxylic acids and derivatives	Amino acids, peptides, and analogues	48.9	0	-	-	1.7718	2.1634	1.053	0.01235	0.6877	5.158	5.314	4.957	5.584	5.324	5.465	5.32	5.195	4.932	5.022	4.96	4.897	5.015	5.23	5.303	0.2029	5.036
pos_1429	Lichenin	metab_470	yes	up	B(ii)	C00478	pos	1402-10-4	204.086	2.03195	M+ACN+H	C6H10O5	0	69.1	HMDB0302349	-	-	-	-	-	Organic oxygen compounds	Organooxygen compounds	Alcohols and polyols	0	69.1	-	-	1.0437	1.2658	1.02	0.04126	0.6877	5.784	5.606	5.609	5.816	5.7	5.723	5.748	5.623	5.659	5.476	5.541	5.486	5.752	5.662	5.712	0.08085	5.6
pos_1437	2-Ethylpropanedioylcarnitine	metab_479	yes	up	B(ii)	-	pos	-	276.144	2.17622	M+H	C12H21NO6	0	32	HMDB0241868	-	-	-	-	-	Lipids and lipid-like molecules	Fatty Acyls	Fatty acid esters	0	32	-	-	2.1168	2.2928	1.0584	0.008211	0.6877	5.19	5.246	5.416	5.344	5.277	5.577	5.366	4.735	5.133	4.787	5.059	5.298	5.148	5.194	5.345	0.1275	5.05
pos_1551	Candicine	metab_598	yes	up	B(ii)	C10575	pos	6656-13-9	244.154	3.09317	M+ACN+Na	C11H18NO+	0	51.5	HMDB0303388	-	-	-	-	-	Benzenoids	Benzene and substituted derivatives	Phenethylamines	0	51.5	-	-	2.1408	2.2821	1.0823	0.04101	0.6877	4.632	4.848	4.705	4.818	4.926	4.722	4.757	4.555	4.743	3.973	4.434	3.722	4.66	4.78	4.773	0.09871	4.41
pos_1584	N6-Acetyl-L-lysine	metab_626	yes	up	B(ii)	C02727	pos	692-04-6	171.113	3.33648	M+H-H2O	C8H16N2O3	0	50.2	HMDB0000206	-	-	map01100;map00310	Metabolism;Metabolism	Global and overview maps;Amino acid metabolism	Organic acids and derivatives	Carboxylic acids and derivatives	Amino acids, peptides, and analogues	0	50.2	Metabolic pathways;Lysine degradation	Metabolic pathways;Lysine degradation	2.8899	2.2406	1.0768	0.04439	0.6918	5.519	5.965	6.379	6.057	6.22	5.685	5.866	5.665	5.884	5.889	4.859	5.849	5.406	5.168	5.956	0.2977	5.531
pos_1587	3-O-Demethylfortimicin A	metab_629	yes	down	B(ii)	-	pos	-	374.238	3.35212	M+H-H2O	C16H33N5O6	0	82.6	HMDB0245956	-	-	-	-	-	Organic oxygen compounds	Organooxygen compounds	Carbohydrates and carbohydrate conjugates	0	82.6	-	-	1.6345	1.4895	0.959	0.03111	0.6877	4.47	4.287	4.542	4.239	4.343	4.485	4.388	4.283	4.679	4.404	4.702	4.664	4.74	4.603	4.394	0.1112	4.582
pos_1668	3-Methylindole	metab_703	yes	up	B(i)	C08313	pos	83-34-1	132.081	4.18272	M+H	C9H9N	74.5	0	HMDB0000466	-	-	map00380	Metabolism	Amino acid metabolism	Organoheterocyclic compounds	Indoles and derivatives	Indoles	74.5	0	Tryptophan metabolism	Tryptophan metabolism	3.2245	2.5006	1.1169	0.02176	0.6877	4.588	4.761	5.266	4.942	4.992	4.58	4.723	4.597	4.655	4.668	3.688	4.783	3.975	3.946	4.836	0.2468	4.33
pos_1670	(+/-)-Tryptophan	metab_706	yes	up	B(ii)	C00806	pos	1954-12-06	205.097	4.19038	M+H	C11H12N2O2	0	60.6	HMDB0030396	-	-	-	-	-	Organoheterocyclic compounds	Indoles and derivatives	Indolyl carboxylic acids and derivatives	0	60.6	-	-	3.0603	2.4387	1.0893	0.01935	0.6877	5.568	5.663	6.225	5.894	5.924	5.588	5.621	5.513	5.573	5.59	4.599	5.685	5.211	4.99	5.783	0.2425	5.309
pos_1757	4-Methylumbelliferone	metab_789	yes	up	B(ii)	C03081	pos	90-33-5	194.081	4.71213	M+NH4	C10H8O3	0	61.9	HMDB0059622;MJDBOTE0001043	-	-	-	-	-	Phenylpropanoids and polyketides	Coumarins and derivatives	Hydroxycoumarins	0	61.9	-	-	3.2069	2.605	1.1348	0.04041	0.6877	4.794	4.765	5.104	4.768	4.75	4.464	4.833	4.441	4.795	4.595	3.275	4.767	4.211	3.412	4.782	0.1866	4.214
pos_1934	L-4-Chlorotryptophan	metab_959	yes	up	B(ii)	-	pos	52448-14-3	239.058	5.72852	M+H	C11H11ClN2O2	0	65.9	HMDB0030400	-	-	-	-	-	Organoheterocyclic compounds	Indoles and derivatives	Indolyl carboxylic acids and derivatives	0	65.9	-	-	1.4711	1.2073	1.0157	0.03118	0.6877	7.876	7.835	8.059	7.876	7.939	7.81	7.867	7.847	7.831	7.8	7.553	7.827	7.812	7.742	7.895	0.08276	7.773
pos_1935	5-Aminosalicyl-glycine	metab_960	yes	up	B(ii)	-	pos	-	241.055	5.72852	M+2Na-H	C9H12N2O3	0	31.9	HMDB0246754	-	-	-	-	-	Organic acids and derivatives	Carboxylic acids and derivatives	Amino acids, peptides, and analogues	0	31.9	-	-	1.6123	1.3107	1.019	0.02283	0.6877	7.456	7.417	7.643	7.445	7.523	7.369	7.457	7.418	7.404	7.363	7.102	7.39	7.366	7.294	7.473	0.08811	7.334
pos_1938	2-(4-Nitrobenzylidene)malononitrile	metab_963	yes	up	B(ii)	C06397	pos	1961-73-5	164.026	5.73632	M+H-2H2O	C10H5N3O2	0	46.8	HMDB0245723;HMDB0029952	-	-	map01100;map01250	Metabolism;Metabolism	Global and overview maps;Global and overview maps	Benzenoids	Benzene and substituted derivatives	Nitrobenzenes	0	46.8	Metabolic pathways;Biosynthesis of nucleotide sugars	Metabolic pathways;Biosynthesis of nucleotide sugars	1.8204	1.5432	1.0382	0.01306	0.6877	5.064	4.982	5.254	5.04	5.095	5.007	5.138	4.96	4.98	4.942	4.587	4.944	4.995	4.865	5.083	0.09181	4.896
pos_2373	Heptaethylene glycol monododecyl ether	metab_1392	yes	up	B(ii)	-	pos	-	517.37	7.28323	M+Na	C26H54O8	0	91.1	HMDB0251574	-	-	-	-	-	Organic oxygen compounds	Organooxygen compounds	Ethers	0	91.1	-	-	2.0265	2.2681	1.0653	0.02047	0.6877	5.285	4.988	4.717	4.804	5.026	4.954	5.157	4.669	4.945	4.532	4.831	4.247	4.752	4.813	4.99	0.1943	4.684
pos_238	11-Hydroxyprogesterone 11-glucuronide	metab_1399	yes	up	B(ii)	-	pos	77710-64-6	524.283	4.75103	M+NH4, M+Na, M+H	C27H38O9	0	60.9	LMST05010031;HMDB0010364	-	-	-	-	-	Lipids and lipid-like molecules	Steroids and steroid derivatives	Steroidal glycosides	0	60.9	-	-	1.517	1.1942	1.021	0.02071	0.6877	5.444	5.394	5.44	5.316	5.618	5.54	5.378	5.306	5.377	5.326	5.291	5.342	5.409	5.291	5.447	0.1022	5.335
pos_277	3,6,9,12-Tetraoxahexadecan-1-ol	metab_1813	yes	down	B(i)	-	pos	-	251.185	5.73632	M+H, M+NH4, M+Na	C12H26O5	44.3	0	-	-	-	-	-	-	-	-	-	44.3	0	-	-	1.9838	1.8443	0.9281	0.04705	0.6965	3.635	3.638	3.753	3.635	3.827	4.148	3.745	4.119	3.738	4.119	4.056	4.487	3.625	4.287	3.769	0.1832	4.061
pos_2780	DG(21:0/0:0/20:5(5Z,8Z,11Z,14Z,16E)-OH(18))	metab_1824	yes	down	B(ii)	-	pos	-	764.573	6.84013	M+ACN+Na	C44H76O6	0	35.5	HMDB0296565	-	-	-	-	-	Not Available	Not Available	Not Available	0	35.5	-	-	1.8881	1.5316	0.9642	0.03646	0.6877	4.967	5.217	4.984	5.494	4.877	5.16	5.16	5.413	5.259	5.36	5.265	5.33	5.296	5.268	5.123	0.2055	5.313
pos_2789	Melledonol	metab_1831	yes	up	B(ii)	-	pos	103847-14-9	907.349	6.7698	2M+K	C23H30O8	0	76.6	HMDB0035884	-	-	-	-	-	Lipids and lipid-like molecules	Prenol lipids	Sesquiterpenoids	0	76.6	-	-	2.1308	2.236	1.0441	0.0001405	0.2081	5.74	5.621	5.758	5.684	5.72	5.764	5.664	5.374	5.294	5.478	5.444	5.571	5.573	5.526	5.707	0.05279	5.466
pos_3323	Cyanthoate	metab_2347	yes	up	B(ii)	C18974	pos	3734-95-0	259.065	5.7595	M+H-2H2O	C10H19N2O4PS	0	33.8	HMDB0250616	-	-	-	-	-	Organophosphorus compounds	Organothiophosphorus compounds	Not Available	0	33.8	-	-	3.4335	2.6078	1.107	0.01413	0.6877	5.314	5.329	5.741	5.126	5.693	5.152	5.302	5.184	5.292	5.081	4.222	5.09	4.741	4.405	5.379	0.244	4.859
pos_3326	3-Methylcrotonylglycine	metab_2350	yes	up	B(ii)	C20828	pos	33008-07-0	202.044	5.75167	M+2Na-H	C7H11NO3	0	57.8	HMDB0000459	-	-	-	-	-	Organic acids and derivatives	Carboxylic acids and derivatives	Amino acids, peptides, and analogues	0	57.8	-	-	2.0887	1.6279	1.0392	0.04797	0.6994	5.727	5.763	6.005	5.717	5.919	5.599	5.741	5.73	5.743	5.806	5.219	5.62	5.501	5.324	5.781	0.1361	5.563
pos_3327	Fluoromisonidazole	metab_2351	yes	up	B(ii)	-	pos	-	154.042	5.75167	M+H-2H2O	C6H8FN3O3	0	32.6	HMDB0252385	-	-	-	-	-	Organic 1,3-dipolar compounds	Allyl-type 1,3-dipolar organic compounds	Organic nitro compounds	0	32.6	-	-	2.2471	1.7297	1.0364	0.02723	0.6877	6.757	6.815	7.052	6.703	6.945	6.579	6.78	6.702	6.793	6.662	6.237	6.679	6.484	6.397	6.804	0.1556	6.565
pos_3334	Dopamine	metab_2358	yes	up	B(i)	C03758	pos	51-61-6;62-31-7	118.065	5.73632	M+H-2H2O	C8H11NO2	48.2	0	HMDB0000073;PW_C000052;MJDBSJD0000070	Peptides;Hormones and transmitters;Hormones and transmitters	Amines;Other hormones;Neurotransmitters	map01100;map04024;map04540;map04976;map05012;map04080;map04721;map00350;map04728;map05034;map05030;map05031;map05032;map04917	Metabolism;Environmental Information Processing;Cellular Processes;Organismal Systems;Human Diseases;Environmental Information Processing;Organismal Systems;Metabolism;Organismal Systems;Human Diseases;Human Diseases;Human Diseases;Human Diseases;Organismal Systems	Global and overview maps;Signal transduction;Cellular community - eukaryotes;Digestive system;Neurodegenerative disease;Signaling molecules and interaction;Nervous system;Amino acid metabolism;Nervous system;Substance dependence;Substance dependence;Substance dependence;Substance dependence;Endocrine system	Benzenoids	Phenols	Benzenediols	48.2	0	Metabolic pathways;cAMP signaling pathway;Gap junction;Bile secretion;Parkinson disease;Neuroactive ligand-receptor interaction;Synaptic vesicle cycle;Tyrosine metabolism;Dopaminergic synapse;Alcoholism;Cocaine addiction;Amphetamine addiction;Morphine addiction;Prolactin signaling pathway	Metabolic pathways;cAMP signaling pathway;Gap junction;Bile secretion;Parkinson disease;Neuroactive ligand-receptor interaction;Synaptic vesicle cycle;Tyrosine metabolism;Dopaminergic synapse;Alcoholism;Cocaine addiction;Amphetamine addiction;Morphine addiction;Prolactin signaling pathway	1.9087	1.4821	1.0311	0.02666	0.6877	5.778	5.792	5.998	5.735	5.908	5.644	5.788	5.737	5.769	5.684	5.375	5.726	5.614	5.51	5.806	0.1152	5.631
pos_3338	6-Methylnicotinamide	metab_2362	yes	up	B(ii)	-	pos	6960-22-1	195.049	5.72852	M+2Na-H	C8H10N2O	0	34.1	HMDB0013704	-	-	-	-	-	Organoheterocyclic compounds	Pyridines and derivatives	Pyridinecarboxylic acids and derivatives	0	34.1	-	-	1.5431	1.2657	1.0204	0.02621	0.6877	6.568	6.524	6.76	6.567	6.629	6.497	6.563	6.524	6.517	6.49	6.226	6.517	6.49	6.422	6.587	0.08652	6.455
pos_3339	Imetit	metab_2363	yes	up	B(ii)	C17931	pos	102203-18-9	193.052	5.72852	M+Na	C6H10N4S	0	52.9	HMDB0253410	-	-	-	-	-	Organoheterocyclic compounds	Azoles	Imidazoles	0	52.9	-	-	1.5013	1.2365	1.0181	0.02698	0.6877	7.061	7.019	7.238	7.054	7.114	6.982	7.052	7.022	7.004	6.973	6.727	7.008	6.985	6.918	7.074	0.08263	6.948
pos_3344	Cefamandole	metab_2369	yes	up	B(ii)	C06879	pos	34444-01-4	501.037	5.682	M+K	C18H18N6O5S2	0	34.3	HMDB0015421	-	-	-	-	-	Organic acids and derivatives	Carboxylic acids and derivatives	Amino acids, peptides, and analogues	0	34.3	-	-	3.534	2.759	1.1289	0.01798	0.6877	5.219	5.345	5.631	4.994	5.397	4.794	5.336	4.875	5.203	5.094	3.918	4.949	4.383	4.101	5.245	0.276	4.646
pos_3354	N-Chlorophenylalanine	metab_2379	yes	up	B(ii)	-	pos	-	182.036	5.65875	M+H-H2O	C9H10ClNO2	0	39.2	HMDB0255100	-	-	-	-	-	Organic acids and derivatives	Carboxylic acids and derivatives	Amino acids, peptides, and analogues	0	39.2	-	-	2.8027	2.0869	1.0595	0.0304	0.6877	6.221	6.318	6.593	6.087	6.473	5.95	6.259	6.131	6.274	6.094	5.538	6.128	5.754	5.518	6.272	0.2183	5.92
pos_3605	Tyramine	metab_2629	yes	up	B(i)	C00483	pos	51-67-2	120.081	4.71982	M+H-H2O	C8H11NO	53.8	0	PW_C000210;HMDB0000306;MJDBOTE0000392	Peptides	Amines	map01100;map04080;map04974;map00350;map01240	Metabolism;Environmental Information Processing;Organismal Systems;Metabolism;Metabolism	Global and overview maps;Signaling molecules and interaction;Digestive system;Amino acid metabolism;Global and overview maps	Benzenoids	Benzene and substituted derivatives	Phenethylamines	53.8	0	Metabolic pathways;Neuroactive ligand-receptor interaction;Protein digestion and absorption;Tyrosine metabolism;Biosynthesis of cofactors	Metabolic pathways;Neuroactive ligand-receptor interaction;Protein digestion and absorption;Tyrosine metabolism;Biosynthesis of cofactors	3.02	2.3642	1.1033	0.02086	0.6877	4.69	4.874	5.089	4.706	4.762	4.515	4.773	4.5	4.782	4.498	3.78	4.703	4.221	3.798	4.773	0.1771	4.326
pos_3617	Sojagol	metab_2642	yes	up	B(ii)	C10529	pos	18979-00-5	319.095	4.67603	M+H-H2O	C20H16O5	0	43.6	LMPK12090012;HMDB0034027	-	-	-	-	-	Phenylpropanoids and polyketides	Isoflavonoids	Coumestans	0	43.6	-	-	3.0797	2.4806	1.1151	0.03991	0.6877	5.207	5.188	5.183	4.689	5.065	4.931	5.151	4.932	5.147	4.864	3.703	4.91	4.315	3.886	5.059	0.1896	4.537
pos_3619	Protionamide	metab_2644	yes	up	B(ii)	-	pos	-	198.106	4.66833	M+NH4	C9H12N2S	0	39.6	HMDB0256869	-	-	-	-	-	Organoheterocyclic compounds	Pyridines and derivatives	Not Available	0	39.6	-	-	3.4668	2.4756	1.1162	0.04074	0.6877	4.889	5.016	5.324	4.904	5.186	4.543	4.979	4.859	5.021	4.7	4.162	4.771	4.25	3.451	4.977	0.2474	4.459
pos_3658	Alpha-Methyl-DL-tryptophan	metab_2679	yes	up	B(ii)	-	pos	-	257.068	4.55082	M+K	C12H14N2O2	0	32.9	HMDB0248231	-	-	-	-	-	Organic acids and derivatives	Carboxylic acids and derivatives	Amino acids, peptides, and analogues	0	32.9	-	-	3.4333	2.698	1.1183	0.01843	0.6877	5.235	5.429	5.691	5.319	5.51	5.009	5.383	5.19	5.223	5.118	4.019	5.109	4.781	4.162	5.368	0.2149	4.8
pos_3680	(2R,3S)-Piscidic acid	metab_2703	yes	up	B(ii)	-	pos	35388-57-9	257.068	4.45765	M+H	C11H12O7	0	37.4	HMDB0030809	-	-	-	-	-	Phenylpropanoids and polyketides	Phenylpropanoic acids	Not Available	0	37.4	-	-	2.8527	2.4232	1.1042	0.04703	0.6965	5.166	5.184	5.418	5.038	5.194	4.881	5.185	5.034	5.081	5.031	3.658	4.925	4.832	4.102	5.152	0.1637	4.666
pos_3711	4-(pyrazine-2-carbonyl)-1,3-dihydroquinoxalin-2-one	metab_2735	yes	up	B(i)	-	pos	-	255.089	4.33733	M+H	C13H10N4O2	51.1	0	-	-	-	-	-	-	-	-	-	51.1	0	-	-	3.4665	2.4727	1.1034	0.02853	0.6877	5.171	5.251	6.203	5.715	5.941	5.394	5.304	5.028	5.151	5.448	4.822	5.415	5.16	4.302	5.568	0.3921	5.046
pos_3747	Nicotyrine	metab_2769	yes	up	B(ii)	C10161	pos	487-19-4	159.091	4.18272	M+H	C10H10N2	0	60.4	HMDB0255591	-	-	-	-	-	Organoheterocyclic compounds	Pyridines and derivatives	Not Available	0	60.4	-	-	3.7795	2.9263	1.163	0.01257	0.6877	4.467	4.622	5.245	4.925	4.937	4.411	4.604	4.305	4.446	4.404	3.36	4.73	3.765	3.543	4.744	0.301	4.079
pos_3880	4-Amino-1-[(2S,4S)-2-(hydroxymethyl)-1,3-oxathiolan-4-yl]pyrimidin-2-one	metab_2900	yes	up	B(ii)	-	pos	-	212.047	3.43643	M+H-H2O	C8H11N3O3S	0	39.7	HMDB0246335	-	-	-	-	-	Organoheterocyclic compounds	Diazines	Pyrimidines and pyrimidine derivatives	0	39.7	-	-	3.379	2.5671	1.1114	0.01333	0.6877	4.943	5.018	5.393	4.888	5.243	4.673	4.971	4.827	4.907	4.77	3.968	4.726	4.402	4.011	5.019	0.2363	4.516
pos_3980	XI-Dihydro-2-methyl-3(2H)-thiophenone	metab_3001	yes	down	B(ii)	-	pos	-	134.063	2.93987	M+NH4	C5H8OS	0	50.1	HMDB0038556	-	-	-	-	-	Organoheterocyclic compounds	Thiolanes	Not Available	0	50.1	-	-	5.3501	4.2875	0.6783	0.01615	0.6877	3.907	1.851	1.843	4.118	1.79	3.981	1.934	4.344	3.631	4.839	3.395	4.285	4.046	4.094	2.775	1.15	4.091
pos_408	L-alpha-amino-epsilon-keto-pimelate	metab_3109	yes	up	B(ii)	-	pos	-	252.072	2.85553	M+CH3OH+H, M+ACN+Na	C7H10NO5-	0	46.4	HMDB0304407	-	-	-	-	-	Organic acids and derivatives	Carboxylic acids and derivatives	Amino acids, peptides, and analogues	0	46.4	-	-	1.5554	1.465	1.0278	0.03156	0.6877	6.316	6.621	6.615	6.604	6.437	6.63	6.605	6.403	6.499	6.141	6.189	6.53	6.413	6.415	6.547	0.1218	6.37
pos_4113	Piperidine-4-Carboxamide	metab_3147	yes	up	B(i)	-	pos	-	111.092	1.97933	M+H-H2O	C6H12N2O	30.9	0	-	-	-	-	-	-	-	-	-	30.9	0	-	-	2.7577	2.1333	1.076	0.02979	0.6877	4.997	5.231	5.736	5.431	5.571	5.044	5.237	5.083	5.224	5.136	4.39	5.163	4.869	4.752	5.321	0.272	4.945
pos_4133	Aminoadipic acid	metab_3169	yes	up	B(ii)	C00956	pos	1118-90-7;542-32-5	144.065	1.86913	M+H-H2O	C6H11NO4	0	64.4	PW_C000390;LMFA01170098;HMDB0302754;HMDB0000510	-	-	map01100;map01210;map00310;map01230	Metabolism;Metabolism;Metabolism;Metabolism	Global and overview maps;Global and overview maps;Amino acid metabolism;Global and overview maps	Organic acids and derivatives	Carboxylic acids and derivatives	Amino acids, peptides, and analogues	0	64.4	Metabolic pathways;2-Oxocarboxylic acid metabolism;Lysine degradation;Biosynthesis of amino acids	Metabolic pathways;2-Oxocarboxylic acid metabolism;Lysine degradation;Biosynthesis of amino acids	1.0212	1.1435	1.0162	0.01446	0.6877	5.906	5.803	5.764	5.912	5.801	5.783	5.849	5.784	5.778	5.696	5.641	5.685	5.811	5.77	5.831	0.05906	5.738
pos_4140	2,6-Dihydroxy-3-cyanopyridine	metab_3177	yes	up	B(ii)	-	pos	-	314.091	1.86128	2M+ACN+H	C6H4N2O2	0	65.3	HMDB0245515	-	-	-	-	-	Organoheterocyclic compounds	Pyridines and derivatives	3-pyridinecarbonitriles	0	65.3	-	-	3.5668	2.6399	1.1366	0.03718	0.6877	5.306	5.08	5.258	4.493	5.168	4.533	5.118	4.624	5.23	4.591	3.935	4.619	4.37	3.382	4.993	0.3376	4.393
pos_4188	LL-2,6-Diaminopimelic Acid	metab_3224	yes	up	B(i)	C00666	pos	583-93-7	155.081	1.53323	M+H-2H2O	C7H14N2O4	55	0	HMDB0001370	-	-	map01100;map00470;map01230	Metabolism;Metabolism;Metabolism	Global and overview maps;Metabolism of other amino acids;Global and overview maps	Organic acids and derivatives	Carboxylic acids and derivatives	Amino acids, peptides, and analogues	55	0	Metabolic pathways;D-Amino acid metabolism;Biosynthesis of amino acids	Metabolic pathways;D-Amino acid metabolism;Biosynthesis of amino acids	2.1201	1.9133	1.0525	0.01209	0.6877	5.426	5.552	5.803	5.954	5.767	5.764	5.729	5.474	5.562	5.531	5.034	5.348	5.52	5.531	5.713	0.1733	5.428
pos_4211	Succinylcarnitine	metab_3251	yes	up	B(ii)	-	pos	256928-74-2	262.128	1.24105	M+H	C11H19NO6	0	64.7	HMDB0255869;LMFA07070101;HMDB0061717	-	-	-	-	-	Lipids and lipid-like molecules	Fatty Acyls	Fatty acid esters	0	64.7	-	-	1.3698	1.5453	1.031	0.03651	0.6877	6.028	6.444	6.269	6.228	6.065	6.295	6.38	5.982	6.118	5.898	5.857	6.208	6.106	6.225	6.244	0.1531	6.056
pos_4258	Alanine lactate pyruvate	metab_3300	yes	up	B(ii)	-	pos	-	327.079	0.858083	M+ACN+Na	C9H13NO8	0	66.3	HMDB0248105	-	-	-	-	-	Organic acids and derivatives	Carboxylic acids and derivatives	Amino acids, peptides, and analogues	0	66.3	-	-	1.8565	2.3813	1.0523	0.01839	0.6877	6.461	6.606	6.184	6.947	6.606	6.861	6.7	6.445	6.229	6.316	6.183	5.965	6.366	6.559	6.624	0.2539	6.295
pos_4263	3-Aminopropionaldehyde	metab_3306	yes	up	B(ii)	C05665	pos	352-92-1	74.0606	0.858083	M+H	C3H7NO	0	51.9	PW_C000866;HMDB0001106	-	-	map01100;map00770;map00410;map01240	Metabolism;Metabolism;Metabolism;Metabolism	Global and overview maps;Metabolism of cofactors and vitamins;Metabolism of other amino acids;Global and overview maps	Organic oxygen compounds	Organooxygen compounds	Carbonyl compounds	0	51.9	Metabolic pathways;Pantothenate and CoA biosynthesis;beta-Alanine metabolism;Biosynthesis of cofactors	Metabolic pathways;Pantothenate and CoA biosynthesis;beta-Alanine metabolism;Biosynthesis of cofactors	1.8074	1.386	1.0332	0.04738	0.6969	5.144	5.19	5.346	5.04	5.173	4.974	5.068	5.104	5.199	4.958	4.763	5.034	4.911	4.813	5.134	0.1217	4.969
pos_429	Corchoroside B	metab_3335	yes	up	B(ii)	-	pos	35536-76-6	541.282	3.9167	M+Na, M+K	C29H42O8	0	81.4	HMDB0030343	-	-	-	-	-	Lipids and lipid-like molecules	Steroids and steroid derivatives	Steroidal glycosides	0	81.4	-	-	1.7713	1.3762	1.0292	0.02398	0.6877	5.261	5.478	5.431	5.431	5.485	5.177	5.437	5.275	5.255	5.105	5.245	5.286	5.375	5.087	5.386	0.1186	5.233
pos_4332	6-Cyano-7-nitroquinoxaline-2,3-dione	metab_3382	yes	up	B(ii)	C13668	pos	115066-14-3	276.993	0.8027	M+2Na-H	C9H4N4O4	0	42.1	HMDB0250384	-	-	-	-	-	Organoheterocyclic compounds	Diazanaphthalenes	Benzodiazines	0	42.1	-	-	2.7532	2.1095	1.0716	0.02872	0.6877	5.298	5.404	5.663	5.215	5.545	5.031	5.248	5.213	5.361	5.129	4.511	5.153	4.906	4.634	5.344	0.2129	4.987
pos_4364	Val Val	metab_3416	yes	up	B(i)	-	pos	-	217.154	0.74	M+H	C10H20N2O3	43.8	0	-	-	-	-	-	-	-	-	-	43.8	0	-	-	3.2579	2.4072	1.1032	0.02191	0.6877	4.895	4.926	5.234	4.87	5.194	4.659	4.883	4.674	4.899	4.646	4.058	4.826	4.554	3.761	4.951	0.1999	4.488
pos_4390	S-Nitrosohomocysteine	metab_3445	yes	up	B(ii)	-	pos	-	147.023	0.693217	M+H-H2O	C4H8N2O3S	0	37.2	HMDB0257418	-	-	-	-	-	Organic acids and derivatives	Carboxylic acids and derivatives	Amino acids, peptides, and analogues	0	37.2	-	-	2.1774	1.7983	1.0528	0.03892	0.6877	5.519	5.627	5.574	5.301	5.505	5.353	5.644	5.367	5.604	5.188	4.749	5.465	5.2	5.014	5.503	0.1314	5.227
pos_4391	Urea	metab_3446	yes	up	B(i)	C00086	pos	57-13-6	121.072	0.693217	2M+H	CH4N2O	35.4	0	HMDB0000294;PW_C000200	-	-	map01100;map00220;map00230;map00780;map02010;map00330;map00240;map05120	Metabolism;Metabolism;Metabolism;Metabolism;Environmental Information Processing;Metabolism;Metabolism;Human Diseases	Global and overview maps;Amino acid metabolism;Nucleotide metabolism;Metabolism of cofactors and vitamins;Membrane transport;Amino acid metabolism;Nucleotide metabolism;Infectious disease: bacterial	Organic acids and derivatives	Organic carbonic acids and derivatives	Ureas	35.4	0	Metabolic pathways;Arginine biosynthesis;Purine metabolism;Biotin metabolism;ABC transporters;Arginine and proline metabolism;Pyrimidine metabolism;Epithelial cell signaling in Helicobacter pylori infection	Metabolic pathways;Arginine biosynthesis;Purine metabolism;Biotin metabolism;ABC transporters;Arginine and proline metabolism;Pyrimidine metabolism;Epithelial cell signaling in Helicobacter pylori infection	2.3719	2.3544	1.0429	0.0003221	0.2558	6.397	6.219	6.47	6.511	6.458	6.553	6.49	6.195	6.159	6.002	6.248	6.246	6.137	6.249	6.442	0.1098	6.177
pos_4428	2,3,4-Trihydroxybutanoic acid	metab_3485	yes	up	B(ii)	C01620	pos	7306-96-9;13752-84-6	181.008	0.65445	M+2Na-H	C4H8O5	0	74.8	HMDB0000943;HMDB0000613;HMDB0245425	-	-	map01100;map00053	Metabolism;Metabolism	Global and overview maps;Carbohydrate metabolism	Organic oxygen compounds	Organooxygen compounds	Carbohydrates and carbohydrate conjugates	0	74.8	Metabolic pathways;Ascorbate and aldarate metabolism	Metabolic pathways;Ascorbate and aldarate metabolism	1.4981	1.3374	1.0241	0.02331	0.6877	6.385	6.266	6.428	6.396	6.202	6.457	6.472	6.282	6.37	6.282	6.041	6.248	6.235	6.098	6.372	0.1013	6.222
pos_517	Scopoletin	metab_3972	yes	up	B(ii)	C01752	pos	92-61-5	385.091	6.07528	M+H, 2M+H	C10H8O4	0	50.8	HMDB0034344;MJDBOTE0001128	-	-	-	-	-	Phenylpropanoids and polyketides	Coumarins and derivatives	Hydroxycoumarins	0	50.8	-	-	2.6821	2.4692	1.1527	0.02555	0.6877	3.773	3.887	4.138	3.972	4	3.354	3.932	3.408	3.168	4.183	2.757	2.953	3.624	3.38	3.865	0.2511	3.353
pos_776	2-Methyl-5-nitroimidazol-1-ylacetic acid	metab_4247	yes	up	B(ii)	-	pos	-	168.039	5.72852	M+H-H2O, M+H	C6H7N3O4	0	37.9	HMDB0244289	-	-	-	-	-	Organic acids and derivatives	Carboxylic acids and derivatives	Amino acids, peptides, and analogues	0	37.9	-	-	1.5016	1.2376	1.0205	0.02552	0.6877	6.22	6.215	6.426	6.236	6.3	6.201	6.245	6.206	6.203	6.151	5.91	6.194	6.176	6.12	6.263	0.07844	6.137
pos_980	2-Aminomuconic acid	metab_4464	yes	up	B(ii)	C02220	pos	4548-99-6	175.071	0.8027	M+H, M+NH4	C6H7NO4	0	33.6	HMDB0001241	-	-	map01100;map00380	Metabolism;Metabolism	Global and overview maps;Amino acid metabolism	Organic acids and derivatives	Carboxylic acids and derivatives	Amino acids, peptides, and analogues	0	33.6	Metabolic pathways;Tryptophan metabolism	Metabolic pathways;Tryptophan metabolism	2.888	2.1786	1.071	0.02229	0.6877	5.608	5.715	6.026	5.543	5.889	5.321	5.599	5.53	5.641	5.442	4.87	5.453	5.195	4.941	5.672	0.2325	5.296
pos_986	(R)-2,3-Dihydroxy-isovalerate	metab_4470	yes	up	B(ii)	C04272	pos	19451-56-0	291.106	0.826217	M+ACN+H, 2M+Na	C5H10O4	0	37.9	LMFA01050453;HMDB0012141	-	-	map01100;map01210;map00770;map01230;map00290	Metabolism;Metabolism;Metabolism;Metabolism;Metabolism	Global and overview maps;Global and overview maps;Metabolism of cofactors and vitamins;Global and overview maps;Amino acid metabolism	Lipids and lipid-like molecules	Fatty Acyls	Fatty acids and conjugates	0	37.9	Metabolic pathways;2-Oxocarboxylic acid metabolism;Pantothenate and CoA biosynthesis;Biosynthesis of amino acids;Valine, leucine and isoleucine biosynthesis	Metabolic pathways;2-Oxocarboxylic acid metabolism;Pantothenate and CoA biosynthesis;Biosynthesis of amino acids;Valine, leucine and isoleucine biosynthesis	3.1259	2.4203	1.1096	0.01075	0.6877	4.497	5.058	4.74	4.317	4.786	4.28	4.574	4.641	4.299	4.271	3.86	4.162	4.036	3.799	4.608	0.276	4.153
[truncated: 1 more columns]
