# Supplementary material for: Cerebrospinal fluid metabolomics reveals predictive biomarkers of nusinersen therapy efficacy in type II and type III spinal muscular atrophy patients
Source: Neurol Sci. 2025 Jun 12;46(10):5145–59. doi: 10.1007/s10072-025-08267-8 (PMC12488785; doi:10.1007/s10072-025-08267-8)
Supplement: Supplementary file 3 — Table S3 KEGG Pathway Enrichment Analysis of Differentially Expressed CSF Metabolites in SMA Types II and III (XLSX 16 kb) [file 10072_2025_8267_MOESM3_ESM.xlsx]

## Sheet: Type Ⅱ effective vs ineffective
First Category	Second Category	Pathway Desciption	Pathway_ID	Database	DA Score	Ratio_in_study	Ratio_in_pop	P_value	P_adjust
Organismal Systems	Endocrine system	Renin secretion	map04924	KEGG PATHWAY	1	44935	17/4407	0.03422	0.07466
Human Diseases	Drug resistance: antineoplastic	Antifolate resistance	map01523	KEGG PATHWAY	0.5	44935	17/4407	0.03422	0.07466
Organismal Systems	Circulatory system	Vascular smooth muscle contraction	map04270	KEGG PATHWAY	0.25	44935	16/4407	0.03223	0.07736
Metabolism	Biosynthesis of other secondary metabolites	Caffeine metabolism	map00232	KEGG PATHWAY	-0.1429	44935	22/4407	0.04408	0.08138
Human Diseases	Neurodegenerative disease	Parkinson disease	map05012	KEGG PATHWAY	0.1667	44935	26/4407	0.05191	0.08305
Environmental Information Processing	Signal transduction	cAMP signaling pathway	map04024	KEGG PATHWAY	0.1667	44935	25/4407	0.04996	0.08564
Metabolism	Metabolism of cofactors and vitamins	Biotin metabolism	map00780	KEGG PATHWAY	-0.1429	44935	29/4407	0.05774	0.08661
Environmental Information Processing	Signal transduction	Sphingolipid signaling pathway	map04071	KEGG PATHWAY	0.1429	44935	15/4407	0.03025	0.09074
Organismal Systems	Endocrine system	Regulation of lipolysis in adipocytes	map04923	KEGG PATHWAY	0.25	44935	14/4407	0.02826	0.09688
Environmental Information Processing	Signal transduction	cGMP-PKG signaling pathway	map04022	KEGG PATHWAY	1	44935	10/4407	0.02026	0.09723
Human Diseases	Substance dependence	Alcoholism	map05034	KEGG PATHWAY	0.25	44935	10/4407	0.02026	0.09723
Metabolism	Metabolism of cofactors and vitamins	One carbon pool by folate	map00670	KEGG PATHWAY	1	44935	9/4407	0.01825	0.1095
Metabolism	Xenobiotics biodegradation and metabolism	Drug metabolism - other enzymes	map00983	KEGG PATHWAY	-1	44935	52/4407	0.1014	0.1281
Environmental Information Processing	Signaling molecules and interaction	Neuroactive ligand-receptor interaction	map04080	KEGG PATHWAY	0.125	44935	52/4407	0.1014	0.1281
Genetic Information Processing	Translation	Aminoacyl-tRNA biosynthesis	map00970	KEGG PATHWAY	0.06667	44935	52/4407	0.1014	0.1281
Metabolism	Carbohydrate metabolism	Butanoate metabolism	map00650	KEGG PATHWAY	-0.3333	44935	47/4407	0.09207	0.13
Metabolism	Amino acid metabolism	Histidine metabolism	map00340	KEGG PATHWAY	0.1667	44935	47/4407	0.09207	0.13
Metabolism	Amino acid metabolism	Arginine and proline metabolism	map00330	KEGG PATHWAY	0.0625	44935	69/4407	0.1325	0.1446
Metabolism	Amino acid metabolism	Tryptophan metabolism	map00380	KEGG PATHWAY	-0.0625	44935	83/4407	0.1574	0.1574
Human Diseases	Substance dependence	Morphine addiction	map05032	KEGG PATHWAY	0.5	44935	8/4407	0.01623	0.1948
Environmental Information Processing	Membrane transport	ABC transporters	map02010	KEGG PATHWAY	0	44966	138/4407	0.03034	0.0809
Metabolism	Nucleotide metabolism	Purine metabolism	map00230	KEGG PATHWAY	0	44966	101/4407	0.01686	0.1349
Metabolism	Global and overview maps	Nucleotide metabolism	map01232	KEGG PATHWAY	0	44966	58/4407	0.005776	0.1386
Metabolism	Global and overview maps	Biosynthesis of cofactors	map01240	KEGG PATHWAY	0	44966	328/4407	0.1405	0.1466

## Sheet: Type Ⅲ effective vs ineffective
First Category	Second Category	Pathway Desciption	Pathway_ID	Database	DA Score	Ratio_in_study	Ratio_in_pop	P_value	P_adjust
Human Diseases	Infectious disease: bacterial	Epithelial cell signaling in Helicobacter pylori infection	map05120	KEGG PATHWAY	1	44954	5/4407	0.03138	0.1255
Human Diseases	Substance dependence	Cocaine addiction	map05030	KEGG PATHWAY	0.3333	44954	7/4407	0.04367	0.1419
Human Diseases	Substance dependence	Amphetamine addiction	map05031	KEGG PATHWAY	0.3333	44954	9/4407	0.0558	0.1451
Organismal Systems	Nervous system	Dopaminergic synapse	map04728	KEGG PATHWAY	0.1667	44954	12/4407	0.07372	0.1474
Organismal Systems	Nervous system	Synaptic vesicle cycle	map04721	KEGG PATHWAY	0.5	44954	12/4407	0.07372	0.1474
Organismal Systems	Aging	Longevity regulating pathway	map04211	KEGG PATHWAY	1	44954	8/4407	0.04975	0.1522
Human Diseases	Substance dependence	Morphine addiction	map05032	KEGG PATHWAY	0.5	44954	8/4407	0.04975	0.1522
Human Diseases	Substance dependence	Alcoholism	map05034	KEGG PATHWAY	0.25	44954	10/4407	0.06181	0.1531
Cellular Processes	Cellular community - eukaryotes	Gap junction	map04540	KEGG PATHWAY	0.2	44954	11/4407	0.06778	0.1602
Genetic Information Processing	Folding, sorting and degradation	Sulfur relay system	map04122	KEGG PATHWAY	1	44954	11/4407	0.06778	0.1602
Organismal Systems	Endocrine system	Prolactin signaling pathway	map04917	KEGG PATHWAY	0.3333	44954	11/4407	0.06778	0.1602
Environmental Information Processing	Signal transduction	Sphingolipid signaling pathway	map04071	KEGG PATHWAY	0.1429	44954	15/4407	0.09132	0.1637
Human Diseases	Drug resistance: antineoplastic	Antifolate resistance	map01523	KEGG PATHWAY	-0.5	44954	17/4407	0.1029	0.1783
Organismal Systems	Endocrine system	Thyroid hormone synthesis	map04918	KEGG PATHWAY	0.25	44954	21/4407	0.1255	0.204
Environmental Information Processing	Signal transduction	AMPK signaling pathway	map04152	KEGG PATHWAY	1	44954	22/4407	0.1311	0.2066
Metabolism	Amino acid metabolism	Valine, leucine and isoleucine biosynthesis	map00290	KEGG PATHWAY	0.125	44954	23/4407	0.1367	0.209
Environmental Information Processing	Signal transduction	cAMP signaling pathway	map04024	KEGG PATHWAY	0.1667	44954	25/4407	0.1477	0.2194
Human Diseases	Neurodegenerative disease	Parkinson disease	map05012	KEGG PATHWAY	0.1667	44954	26/4407	0.1531	0.2212
Metabolism	Lipid metabolism	Sphingolipid metabolism	map00600	KEGG PATHWAY	0.1667	44954	27/4407	0.1585	0.2228
Metabolism	Amino acid metabolism	Alanine, aspartate and glutamate metabolism	map00250	KEGG PATHWAY	0.1667	44954	28/4407	0.1639	0.2243
Cellular Processes	Cell growth and death	Ferroptosis	map04216	KEGG PATHWAY	0.5	44954	29/4407	0.1693	0.2257
Metabolism	Metabolism of cofactors and vitamins	Biotin metabolism	map00780	KEGG PATHWAY	0.1429	44954	29/4407	0.1693	0.2257
Metabolism	Metabolism of other amino acids	beta-Alanine metabolism	map00410	KEGG PATHWAY	0.125	44954	32/4407	0.1851	0.2348
Human Diseases	Cardiovascular disease	Diabetic cardiomyopathy	map05415	KEGG PATHWAY	0.1667	44954	39/4407	0.2209	0.2672
Metabolism	Amino acid metabolism	Glycine, serine and threonine metabolism	map00260	KEGG PATHWAY	0.125	44954	48/4407	0.2648	0.3129
Metabolism	Carbohydrate metabolism	Ascorbate and aldarate metabolism	map00053	KEGG PATHWAY	0.3333	44954	57/4407	0.3062	0.3462
Human Diseases	Cancer: overview	Chemical carcinogenesis - reactive oxygen species	map05208	KEGG PATHWAY	0.3333	44954	57/4407	0.3062	0.3462
Metabolism	Lipid metabolism	Glycerophospholipid metabolism	map00564	KEGG PATHWAY	0.05556	44954	56/4407	0.3018	0.3487
Metabolism	Carbohydrate metabolism	Glyoxylate and dicarboxylate metabolism	map00630	KEGG PATHWAY	0.1667	44954	62/4407	0.3283	0.3557
Metabolism	Nucleotide metabolism	Pyrimidine metabolism	map00240	KEGG PATHWAY	0.1	44954	64/4407	0.3369	0.3576
Metabolism	Xenobiotics biodegradation and metabolism	Drug metabolism - cytochrome P450	map00982	KEGG PATHWAY	0.09091	44954	87/4407	0.4288	0.446
Metabolism	Nucleotide metabolism	Purine metabolism	map00230	KEGG PATHWAY	0.09091	44954	101/4407	0.4786	0.488
Metabolism	Global and overview maps	Biosynthesis of nucleotide sugars	map01250	KEGG PATHWAY	0.5	44954	200/4407	0.7287	0.7287
Metabolism	Amino acid metabolism	Arginine biosynthesis	map00220	KEGG PATHWAY	0.3333	44985	23/4407	0.00907	0.07861
Metabolism	Metabolism of cofactors and vitamins	Pantothenate and CoA biosynthesis	map00770	KEGG PATHWAY	0.25	44985	30/4407	0.01517	0.08767
Metabolism	Energy metabolism	Sulfur metabolism	map00920	KEGG PATHWAY	0.5	44985	33/4407	0.0182	0.09466
Metabolism	Metabolism of other amino acids	Glutathione metabolism	map00480	KEGG PATHWAY	0.4	44985	38/4407	0.02377	0.103
Organismal Systems	Digestive system	Mineral absorption	map04978	KEGG PATHWAY	0	44985	29/4407	0.01422	0.1056
Human Diseases	Cancer: overview	Central carbon metabolism in cancer	map05230	KEGG PATHWAY	0	44985	37/4407	0.02261	0.1069
Metabolism	Amino acid metabolism	Arginine and proline metabolism	map00330	KEGG PATHWAY	0.125	44985	69/4407	0.07034	0.1463
Metabolism	Amino acid metabolism	Lysine degradation	map00310	KEGG PATHWAY	0.1667	44985	50/4407	0.03953	0.1468
Genetic Information Processing	Translation	Aminoacyl-tRNA biosynthesis	map00970	KEGG PATHWAY	0	44985	52/4407	0.04246	0.1472
Metabolism	Amino acid metabolism	Tyrosine metabolism	map00350	KEGG PATHWAY	0.2857	44985	78/4407	0.08698	0.1615
Organismal Systems	Digestive system	Bile secretion	map04976	KEGG PATHWAY	0.1333	44985	97/4407	0.1254	0.2104
Environmental Information Processing	Membrane transport	ABC transporters	map02010	KEGG PATHWAY	0.09524	44985	138/4407	0.2181	0.27
Environmental Information Processing	Signaling molecules and interaction	Neuroactive ligand-receptor interaction	map04080	KEGG PATHWAY	0.375	45013	52/4407	0.004123	0.07146
Metabolism	Amino acid metabolism	Tryptophan metabolism	map00380	KEGG PATHWAY	0.0625	45013	83/4407	0.01503	0.09771
Metabolism	Amino acid metabolism	Cysteine and methionine metabolism	map00270	KEGG PATHWAY	0.1111	45013	66/4407	0.008045	0.1046
Metabolism	Metabolism of other amino acids	D-Amino acid metabolism	map00470	KEGG PATHWAY	0.07143	45013	66/4407	0.008045	0.1046
Metabolism	Amino acid metabolism	Histidine metabolism	map00340	KEGG PATHWAY	0.5	45013	47/4407	0.00309	0.1607
Organismal Systems	Digestive system	Protein digestion and absorption	map04974	KEGG PATHWAY	0.04762	45013	47/4407	0.00309	0.1607
Metabolism	Global and overview maps	Biosynthesis of cofactors	map01240	KEGG PATHWAY	0.08333	45074	328/4407	0.0527	0.1442
